# Supplementary material for: 2-(1H-Benzotriazol-1-yl)-1-(furan-2-yl)ethanol
Source: Acta Crystallogr Sect E Struct Rep Online. 2011 Dec 10;68(Pt 1):o72. doi: 10.1107/S1600536811051798 (PMC3254427; doi:10.1107/S1600536811051798)
Supplement: Supplementary file 2 [file e-68-00o72-Isup2.hkl]

#
# h,k,l, Fc-squared, Fo-squared, sigma(Fo-squared) and status flag
#
data_I
_shelx_title ' bth21 in P 21/c'
_shelx_refln_list_code          4
_shelx_F_calc_maximum      121.35
_exptl_crystal_F_000       479.89
_reflns_d_resolution_high  0.7698
 
loop_
 _symmetry_equiv_pos_as_xyz
 'x, y, z'
 '-x, y+1/2, -z+1/2'
 '-x, -y, -z'
 'x, -y-1/2, z-1/2'
 
_cell_length_a    11.3606
_cell_length_b    11.1034
_cell_length_c     8.7860
_cell_angle_alpha  90.000
_cell_angle_beta   96.938
_cell_angle_gamma  90.000
 
_shelx_F_squared_multiplier     1.000
 
loop_
 _refln_index_h
 _refln_index_k
 _refln_index_l
 _refln_F_squared_calc
 _refln_F_squared_meas
 _refln_F_squared_sigma
 _refln_observed_status
   2   0   0       97.34       95.30      1.96 o
   3   0   0     5348.92     6684.13    129.59 o
   4   0   0      498.30      489.50      9.24 o
   5   0   0      437.80      451.58      8.18 o
   6   0   0      360.65      362.83      7.79 o
   7   0   0      163.22      154.70      3.72 o
   8   0   0       20.32       16.11      1.46 o
   9   0   0      465.77      458.09     11.85 o
  10   0   0      483.50      486.81     13.76 o
  11   0   0      494.82      463.38     18.57 o
  12   0   0       25.43       15.45      2.98 o
  13   0   0       19.90       18.32      4.17 o
  14   0   0       56.65       64.29      9.67 o
   2   1   0      261.94      259.50      4.48 o
   3   1   0      106.88      114.77      1.95 o
   4   1   0      241.67      219.69      3.12 o
   5   1   0      606.93      635.04      7.10 o
   6   1   0        0.99        3.14      0.43 o
   7   1   0      541.68      608.87      7.96 o
   8   1   0       47.05       55.27      1.52 o
   9   1   0      200.56      187.98      3.86 o
  10   1   0      307.97      277.74      7.18 o
  11   1   0       12.93       11.98      1.28 o
  12   1   0        1.42        1.91      2.63 o
  13   1   0      139.31      133.08      8.31 o
  14   1   0       35.83       46.51      4.84 o
   0   2   0     2687.26     2732.33    213.63 o
   1   2   0      151.36      162.94      2.50 o
   2   2   0     1908.50     1998.06     34.66 o
   3   2   0      402.75      422.10      6.34 o
   4   2   0     1137.57     1183.60     17.02 o
   5   2   0      308.59      358.06      4.97 o
   6   2   0      327.64      314.93      4.53 o
   7   2   0        0.03        2.56      0.47 o
   8   2   0       31.60       34.41      1.06 o
   9   2   0       73.02       71.20      2.03 o
  10   2   0      365.44      363.65      9.50 o
  11   2   0        4.75        3.93      0.92 o
  12   2   0       27.14       24.82      2.18 o
  13   2   0       29.53       25.19      3.06 o
  14   2   0        0.34        0.18      2.98 o
   1   3   0        1.92        0.18      0.42 o
   2   3   0      417.72      362.93      5.29 o
   3   3   0      333.25      372.53      6.96 o
   4   3   0      333.47      347.20      5.59 o
   5   3   0      321.36      365.36      5.34 o
   6   3   0      209.56      247.80      4.15 o
   7   3   0      406.40      457.99      6.32 o
   8   3   0      583.89      597.65      8.94 o
   9   3   0     1065.50     1112.72     17.18 o
  10   3   0      331.51      306.11      6.60 o
  11   3   0      118.47       98.27      4.03 o
  12   3   0       98.63      119.37      5.38 o
  13   3   0        1.28        1.22      1.70 o
  14   3   0       12.29        8.23      2.74 o
   0   4   0     2064.52     2020.99     47.24 o
   1   4   0     1939.79     1977.54     24.51 o
   2   4   0      271.45      231.52      3.59 o
   3   4   0       10.83       17.43      0.91 o
   4   4   0      389.80      416.43      5.97 o
   5   4   0      628.19      702.54      8.69 o
   6   4   0      112.76       91.97      3.30 o
   7   4   0       42.29       49.76      1.57 o
   8   4   0      147.49      160.65      3.71 o
   9   4   0      121.14      127.87      3.13 o
  10   4   0       38.71       46.43      1.61 o
  11   4   0        0.32        1.15      1.86 o
  12   4   0      136.32      122.70      7.37 o
  13   4   0        0.94        1.22      1.78 o
  14   4   0       36.30       43.49      4.83 o
   1   5   0      291.80      248.36      4.65 o
   2   5   0      274.60      261.06      4.31 o
   3   5   0      304.59      317.70      4.75 o
   4   5   0      129.63      136.19      4.28 o
   5   5   0      681.57      711.72     12.29 o
   6   5   0        0.47        2.08      0.76 o
   7   5   0      386.92      369.81      6.82 o
   8   5   0       15.51       12.69      1.43 o
   9   5   0       27.45       27.69      1.38 o
  10   5   0      117.28      124.91      3.67 o
  11   5   0       22.66       29.32      1.61 o
  12   5   0       22.56       19.10      2.14 o
  13   5   0        0.01        1.36      2.01 o
   0   6   0      171.91      184.99      6.88 o
   1   6   0       80.04       93.15      2.40 o
   2   6   0     1055.71     1048.83     12.67 o
   3   6   0      648.97      671.42     10.85 o
   4   6   0      965.19     1045.52     16.64 o
   5   6   0      874.68      834.06     14.86 o
   6   6   0       29.63       33.41      1.96 o
   7   6   0      140.14      158.05      3.88 o
   8   6   0       29.00       24.30      1.50 o
   9   6   0      208.37      202.24      5.45 o
  10   6   0        0.94        0.54      0.94 o
  11   6   0        7.12        8.61      1.24 o
  12   6   0       25.79       24.54      2.99 o
  13   6   0        3.33        4.07      2.36 o
   1   7   0        8.58        3.96      0.78 o
   2   7   0      300.93      320.13      7.10 o
   3   7   0      307.82      328.38      6.36 o
   4   7   0        6.80        8.34      1.00 o
   5   7   0      598.38      635.99     12.42 o
   6   7   0      130.03      130.27      3.56 o
   7   7   0       13.56       11.54      1.35 o
   8   7   0      406.65      399.71     10.16 o
   9   7   0      141.41      135.00      4.67 o
  10   7   0       41.80       44.00      2.71 o
  11   7   0       78.14       82.41      4.29 o
  12   7   0        6.70        7.68      2.19 o
   0   8   0      133.55      122.31      4.53 o
   1   8   0      169.44      162.57      4.05 o
   2   8   0      300.60      324.27      6.76 o
   3   8   0      331.29      343.56      7.46 o
   4   8   0      152.73      167.90      4.71 o
   5   8   0        0.14        0.87      1.00 o
   6   8   0      174.46      169.22      5.21 o
   7   8   0      280.12      290.20      6.60 o
   8   8   0       49.01       42.13      3.19 o
   9   8   0      104.08       88.92      5.38 o
  10   8   0        1.95        1.97      1.59 o
  11   8   0      171.56      186.54     10.25 o
  12   8   0        7.72        7.11      2.40 o
   1   9   0        8.60        5.81      1.15 o
   2   9   0      124.06      134.92      3.61 o
   3   9   0      123.83      135.52      4.11 o
   4   9   0       61.93       63.69      2.47 o
   5   9   0      198.56      184.35      5.51 o
   6   9   0      378.12      367.36     11.36 o
   7   9   0       58.81       59.29      3.03 o
   8   9   0       11.25       11.02      1.50 o
   9   9   0       33.19       31.15      2.65 o
  10   9   0      159.85      179.57      8.47 o
  11   9   0        0.31       -0.04      2.71 o
   0  10   0       11.72        8.80      2.40 o
   1  10   0      131.11      136.51      4.06 o
   2  10   0        1.50        3.78      1.02 o
   3  10   0      176.89      167.12      5.00 o
   4  10   0      893.76      931.76     26.28 o
   5  10   0        0.71        2.46      1.32 o
   6  10   0       22.42       26.20      2.04 o
   7  10   0      201.48      193.18      7.31 o
   8  10   0       32.60       33.52      3.09 o
   9  10   0        2.73        2.34      1.92 o
  10  10   0        0.03       -0.90      2.31 o
   1  11   0       50.04       59.06      2.85 o
   2  11   0       14.11       13.17      1.54 o
   3  11   0        0.05        2.63      1.33 o
   4  11   0        4.30        4.13      1.48 o
   5  11   0       11.03        9.96      2.17 o
   6  11   0       39.91       37.34      3.09 o
   7  11   0       16.41       15.99      2.67 o
   8  11   0        0.01        0.39      1.86 o
   9  11   0       51.92       57.34      4.16 o
   0  12   0      392.38      412.47     18.06 o
   1  12   0      105.35      106.44      5.35 o
   2  12   0       73.60       74.25      3.02 o
   3  12   0       80.33       76.06      2.99 o
   4  12   0        1.63       -0.21      1.20 o
   5  12   0       21.05       19.93      2.34 o
   6  12   0        2.61        6.02      2.44 o
   7  12   0        1.12        2.55      2.31 o
   8  12   0       38.55       27.84      3.50 o
   1  13   0      286.00      294.05      7.88 o
   2  13   0        5.50        2.96      1.49 o
   3  13   0        5.64        2.76      3.34 o
   4  13   0       36.98       40.12      3.61 o
   5  13   0       28.61       21.89      2.91 o
   6  13   0        8.04        3.55      2.30 o
   0  14   0       54.23       38.31      6.01 o
   1  14   0       99.13      104.28      6.01 o
   2  14   0       55.55       60.44      4.28 o
   3  14   0        0.95       -1.24      1.80 o
 -14   1   1       20.19       22.36      3.92 o
 -13   1   1        0.90        2.43      1.60 o
 -12   1   1      110.67      102.15      3.76 o
 -11   1   1       29.10       15.41      1.63 o
 -10   1   1       16.26       18.30      1.13 o
  -9   1   1      280.99      296.06      5.71 o
  -8   1   1        0.07        0.08      0.50 o
  -7   1   1       49.87       51.23      1.47 o
  -6   1   1      163.34      182.94      3.11 o
  -5   1   1      583.07      655.54      7.60 o
  -4   1   1        1.22        0.96      0.42 o
  -3   1   1     1084.19     1037.02     13.77 o
  -2   1   1      349.31      394.45      5.91 o
  -1   1   1       79.76       44.44      5.46 o
   0   1   1       33.16       12.55      2.79 o
   1   1   1    11313.67     5012.51    411.04 o
   2   1   1     1402.49     1395.59     22.43 o
   3   1   1      886.91      850.70     12.67 o
   4   1   1      930.96      918.68     13.45 o
   5   1   1        2.35        2.92      0.52 o
   6   1   1      340.00      411.43      5.17 o
   7   1   1        1.87        0.19      0.37 o
   8   1   1       25.25       21.59      1.60 o
   9   1   1      743.63      745.91     13.42 o
  10   1   1      800.21      827.45     16.15 o
  11   1   1      203.16      200.78      5.28 o
  12   1   1        1.69       -1.34      1.67 o
  13   1   1       17.99       21.36      5.44 o
  14   1   1       38.23       43.47      4.62 o
 -14   2   1       35.15       29.70      3.31 o
 -13   2   1       68.17       58.17      4.79 o
 -12   2   1      153.29      168.44      5.47 o
 -11   2   1      175.45      166.69      4.92 o
 -10   2   1       91.57       89.32      2.75 o
  -9   2   1       14.69       16.50      0.87 o
  -8   2   1      138.97      144.96      2.31 o
  -7   2   1       21.05       20.35      1.18 o
  -6   2   1     1846.27     2035.62     22.98 o
  -5   2   1      242.22      236.19      3.10 o
  -4   2   1      285.78      220.94      3.04 o
  -3   2   1      157.77      185.18      4.12 o
  -2   2   1     2310.56     2675.55     42.03 o
  -1   2   1    14724.96    24925.27    720.65 o
   0   2   1      199.58      172.96      4.31 o
   1   2   1     3337.28     4013.93     67.50 o
   2   2   1     1886.14     1851.68     28.44 o
   3   2   1      148.25      164.51      2.76 o
   4   2   1      237.25      253.57      4.51 o
   5   2   1       17.13       25.53      0.98 o
   6   2   1      336.49      376.78      4.71 o
   7   2   1       90.80       92.76      2.07 o
   8   2   1      536.98      560.04      8.55 o
   9   2   1       16.86       13.78      0.91 o
  10   2   1      174.73      182.00      4.87 o
  11   2   1        3.78        2.87      1.30 o
  12   2   1        0.08        1.32      1.61 o
  13   2   1       23.72       34.34      4.23 o
  14   2   1        2.26        2.99      2.64 o
 -14   3   1        0.06        2.69      2.11 o
 -13   3   1       29.17       23.22      2.76 o
 -12   3   1       61.90       59.68      3.36 o
 -11   3   1      151.04      151.09      4.18 o
 -10   3   1      105.25      107.59      2.78 o
  -9   3   1       43.78       41.02      1.40 o
  -8   3   1      182.35      167.39      3.40 o
  -7   3   1      271.55      293.85      4.60 o
  -6   3   1      114.58      142.87      3.00 o
  -5   3   1      735.34      702.12      9.42 o
  -4   3   1        1.65        2.58      0.52 o
  -3   3   1     1266.68     1176.00     17.78 o
  -2   3   1     4093.34     5054.73     68.73 o
  -1   3   1    10817.90    16008.99    523.43 o
   0   3   1      665.74      589.00      8.98 o
   1   3   1       37.41       46.88      1.77 o
   2   3   1      212.43      188.91      3.26 o
   3   3   1        2.63       12.41      0.94 o
   4   3   1     1012.62     1050.06     15.86 o
   5   3   1      549.09      543.84      7.64 o
   6   3   1      180.41      207.32      3.33 o
   7   3   1      315.55      327.20      4.98 o
   8   3   1      161.43      154.14      4.05 o
   9   3   1      865.13      840.40     15.13 o
  10   3   1       71.17       72.39      2.37 o
  11   3   1        2.96        0.99      1.41 o
  12   3   1       77.20       85.16      3.76 o
  13   3   1       50.24       46.00      3.44 o
  14   3   1        0.61        1.35      2.18 o
 -14   4   1        0.38       -0.92      2.14 o
 -13   4   1       75.68       77.88     12.13 o
 -12   4   1       57.54       54.72      3.42 o
 -11   4   1       25.19       19.30      1.32 o
 -10   4   1      829.76      796.29     17.91 o
  -9   4   1       10.16       16.49      1.00 o
  -8   4   1      247.14      247.15      4.67 o
  -7   4   1      308.94      288.06      4.88 o
  -6   4   1      202.97      204.94      4.63 o
  -5   4   1       55.21       78.93      1.93 o
  -4   4   1      723.29      720.27     11.00 o
  -3   4   1      838.10      891.90     13.25 o
  -2   4   1      436.75      333.14      4.85 o
  -1   4   1      222.66      218.87      3.68 o
   0   4   1       59.96       48.28      1.46 o
   1   4   1     1440.16     1386.66     19.73 o
   2   4   1      338.58      337.94      5.67 o
   3   4   1      322.83      359.64      6.13 o
   4   4   1      116.10       81.07      1.83 o
   5   4   1      168.76      179.18      4.25 o
   6   4   1       50.95       56.44      2.26 o
   7   4   1       42.41       40.76      2.02 o
   8   4   1      379.79      396.72      7.07 o
   9   4   1      589.89      557.24     11.08 o
  10   4   1      199.55      179.62      5.19 o
  11   4   1       74.13       69.34      3.56 o
  12   4   1      114.71      111.68      6.31 o
  13   4   1       25.47       21.59      2.68 o
 -13   5   1       81.87       91.24      5.44 o
 -12   5   1        0.16        0.47      1.29 o
 -11   5   1       37.36       31.54      1.72 o
 -10   5   1      200.70      180.81      4.58 o
  -9   5   1        5.59        4.17      0.96 o
  -8   5   1      153.55      146.78      3.73 o
  -7   5   1      385.89      380.69      6.35 o
  -6   5   1       10.09        8.43      0.90 o
  -5   5   1        9.80       18.07      1.04 o
  -4   5   1       49.87       56.89      1.87 o
  -3   5   1     2969.53     3580.77     37.87 o
  -2   5   1      211.02      226.30      4.54 o
  -1   5   1       60.59       58.23      2.50 o
   0   5   1        1.77        8.99      0.79 o
   1   5   1      144.84      140.22      2.36 o
   2   5   1      118.38      131.45      2.43 o
   3   5   1        7.90       11.00      0.93 o
   4   5   1       11.67       14.86      0.93 o
   5   5   1       25.65       23.89      1.25 o
   6   5   1      696.87      734.37     11.88 o
   7   5   1       96.80       93.65      3.44 o
   8   5   1      139.08      127.62      3.47 o
   9   5   1        2.52        3.62      0.75 o
  10   5   1       20.82       19.59      2.15 o
  11   5   1        0.73        0.98      1.01 o
  12   5   1        0.24       -1.19      1.76 o
  13   5   1        8.36        6.22      2.57 o
 -13   6   1        0.63        0.14      2.11 o
 -12   6   1       12.45        9.21      1.73 o
 -11   6   1       39.32       40.86      2.17 o
 -10   6   1       26.83       27.60      2.13 o
  -9   6   1      387.51      379.06      8.99 o
  -8   6   1        0.50        1.83      0.85 o
  -7   6   1      308.70      318.38      7.29 o
  -6   6   1        0.41        0.35      0.78 o
  -5   6   1       46.32       38.61      2.50 o
  -4   6   1       36.25       41.78      1.87 o
  -3   6   1       82.45      100.04      1.99 o
  -2   6   1       71.77       57.91      1.71 o
  -1   6   1      198.58      228.99      3.83 o
   0   6   1      217.07      235.52      4.40 o
   1   6   1     1039.77     1003.94     14.29 o
   2   6   1      203.29      198.39      3.83 o
   3   6   1       68.54       88.25      2.19 o
   4   6   1       63.92       55.57      2.33 o
   5   6   1       31.92       30.89      1.55 o
   6   6   1       38.01       39.94      2.29 o
   7   6   1       90.05       90.56      3.12 o
   8   6   1      289.45      292.79      7.94 o
   9   6   1       36.09       42.39      2.21 o
  10   6   1       83.66       78.02      3.50 o
  11   6   1        0.25        2.29      1.73 o
  12   6   1      150.61      179.02      9.08 o
  13   6   1       11.49        8.46      3.40 o
 -12   7   1       86.53       87.69      5.95 o
 -11   7   1       13.15       15.17      1.63 o
 -10   7   1        1.48        2.21      1.15 o
  -9   7   1       65.46       61.29      3.46 o
  -8   7   1      664.56      654.31     14.13 o
  -7   7   1      233.29      226.29      6.36 o
  -6   7   1      520.26      551.31      9.83 o
  -5   7   1      122.98      107.52      2.81 o
  -4   7   1        0.79        1.97      0.98 o
  -3   7   1      390.98      399.25      7.06 o
  -2   7   1        3.25        2.77      1.12 o
  -1   7   1      257.00      286.16      5.15 o
   0   7   1      518.23      559.03      8.39 o
   1   7   1      263.81      270.90      5.18 o
   2   7   1        2.97        3.36      0.76 o
   3   7   1      252.63      257.63      5.09 o
   4   7   1      347.53      396.74      6.94 o
   5   7   1      362.83      350.39      7.85 o
   6   7   1      120.36      130.29      3.58 o
   7   7   1        6.03        6.90      1.13 o
   8   7   1       38.47       33.52      2.58 o
   9   7   1        2.12        5.03      1.35 o
  10   7   1       38.31       42.24      3.52 o
  11   7   1       18.25       15.64      2.41 o
  12   7   1        0.06       -0.83      1.99 o
 -12   8   1       82.07       76.05      9.05 o
 -11   8   1       21.63       14.99      1.99 o
 -10   8   1       36.80       35.63      2.46 o
  -9   8   1       26.72       21.10      2.74 o
  -8   8   1        1.05        1.67      1.19 o
  -7   8   1      147.58      127.46      5.25 o
  -6   8   1      216.70      215.83      5.35 o
  -5   8   1        5.04        3.90      1.00 o
  -4   8   1      175.51      192.87      4.69 o
  -3   8   1        0.71        1.28      0.93 o
  -2   8   1      450.48      446.11      8.38 o
  -1   8   1      135.56      120.80      2.88 o
   0   8   1       32.14       28.55      1.32 o
   1   8   1      230.79      222.94      5.18 o
   2   8   1       12.92       10.61      1.26 o
   3   8   1       64.69       58.40      2.30 o
   4   8   1        0.03        0.63      0.80 o
   5   8   1       19.44       17.58      1.47 o
   6   8   1      529.68      521.69     12.10 o
   7   8   1      363.70      362.63      8.72 o
   8   8   1      171.83      169.74      5.26 o
   9   8   1        5.36        8.28      1.65 o
  10   8   1       36.43       39.07      3.53 o
  11   8   1       54.98       57.13      4.38 o
 -11   9   1      122.26      128.78      7.51 o
 -10   9   1        2.07        4.02      2.09 o
  -9   9   1       51.26       48.67      3.07 o
  -8   9   1        1.04        2.47      1.85 o
  -7   9   1        6.81       10.10      1.57 o
  -6   9   1        4.64        3.57      1.31 o
  -5   9   1       22.49       21.24      1.50 o
  -4   9   1        6.95        7.35      1.66 o
  -3   9   1      290.49      298.39      8.48 o
  -2   9   1       33.55       37.02      2.59 o
  -1   9   1      166.00      177.73      4.26 o
   0   9   1        3.17        3.25      0.96 o
   1   9   1      120.00      132.95      3.71 o
   2   9   1      293.84      333.66      8.17 o
   3   9   1       41.74       37.90      2.16 o
   4   9   1      173.63      179.04      4.62 o
   5   9   1      102.10      110.16      3.53 o
   6   9   1      384.63      413.17     13.97 o
   7   9   1      114.54      112.43      4.46 o
   8   9   1        8.50        4.47      1.49 o
   9   9   1        4.96        8.92      2.35 o
  10   9   1        3.86        5.13      2.25 o
  11   9   1        4.29        3.30      2.44 o
 -10  10   1      131.59      136.83      7.97 o
  -9  10   1      147.42      132.08      7.94 o
  -8  10   1      158.59      155.35      6.94 o
  -7  10   1       17.30       15.68      2.87 o
  -6  10   1       58.97       57.23      2.86 o
  -5  10   1      239.93      241.94      8.13 o
  -4  10   1       51.99       56.04      2.75 o
  -3  10   1      125.71      117.16      3.85 o
  -2  10   1        1.84        3.14      1.16 o
  -1  10   1      762.42      796.74     17.95 o
   0  10   1      140.38      147.65      4.57 o
   1  10   1       71.98       75.75      2.53 o
   2  10   1      343.61      338.13      8.61 o
   3  10   1        0.76        2.14      1.26 o
   4  10   1       73.34       69.68      3.79 o
   5  10   1       19.60       23.12      1.89 o
   6  10   1      284.57      262.58      8.48 o
   7  10   1        0.53        1.31      1.47 o
   8  10   1       15.69       16.50      2.13 o
   9  10   1       18.09       26.63      3.54 o
  10  10   1      170.14      166.93      8.73 o
  -9  11   1        7.71        4.51      2.36 o
  -8  11   1        0.67        1.42      2.00 o
  -7  11   1        0.00        1.83      1.71 o
  -6  11   1        7.86        6.16      1.72 o
  -5  11   1       64.93       68.10      3.76 o
  -4  11   1       12.33        8.27      1.29 o
  -3  11   1        8.50        7.93      1.60 o
  -2  11   1      204.58      197.76      6.17 o
  -1  11   1      106.35      123.69      4.53 o
   0  11   1      197.60      188.46      5.79 o
   1  11   1       98.07      104.41      3.35 o
   2  11   1       37.00       42.22      2.22 o
   3  11   1       61.13       65.91      2.96 o
   4  11   1       32.21       32.44      2.94 o
   5  11   1      237.39      220.16      6.71 o
   6  11   1       50.87       53.61      3.00 o
   7  11   1        0.01        0.41      1.61 o
   8  11   1        4.19        3.32      2.20 o
   9  11   1       45.26       44.40      3.46 o
  -8  12   1       26.75       31.17      6.97 o
  -7  12   1        2.46        1.83      2.43 o
  -6  12   1        5.58        3.70      2.03 o
  -5  12   1      128.38      122.77      5.55 o
  -4  12   1      251.22      270.70     10.44 o
  -3  12   1      119.26      102.94      5.80 o
  -2  12   1      332.05      321.01      8.00 o
  -1  12   1      140.50      170.60      5.74 o
   0  12   1      274.00      294.53      8.97 o
   1  12   1        8.67        6.30      1.57 o
   2  12   1        0.35        2.31      1.28 o
   3  12   1        9.20        7.50      1.43 o
   4  12   1        0.67        0.86      1.29 o
   5  12   1        0.02       -0.05      1.65 o
   6  12   1        1.59        0.42      2.23 o
   7  12   1        7.79        6.12      2.75 o
  -6  13   1        4.79        4.39      2.16 o
  -5  13   1       60.63       54.44      3.96 o
  -4  13   1        0.28        1.18      1.91 o
  -3  13   1       15.05       18.43      2.48 o
  -2  13   1       16.01       18.35      1.99 o
  -1  13   1        4.91        4.19      1.67 o
   0  13   1       48.18       47.72      2.93 o
   1  13   1       12.55       18.17      2.41 o
   2  13   1        3.51        2.23      1.70 o
   3  13   1      124.85      118.44      6.39 o
   4  13   1        0.45        0.01      1.67 o
   5  13   1       93.89       90.81      7.79 o
   6  13   1       10.26       12.51      2.86 o
  -3  14   1        0.34       -1.40      2.51 o
  -2  14   1        6.39        6.46      2.46 o
  -1  14   1        5.13        2.80      2.15 o
   0  14   1      151.51      145.02      9.21 o
   1  14   1       66.43       67.43      4.47 o
   2  14   1        2.36        0.52      1.94 o
   3  14   1        8.28        6.79      2.48 o
 -14   0   2       51.77       58.06      5.99 o
 -13   0   2       94.01       99.63      7.17 o
 -12   0   2      498.39      527.58     18.67 o
 -11   0   2       95.87       99.77      6.27 o
 -10   0   2       22.83       24.80      1.81 o
  -9   0   2        2.34        2.77      1.15 o
  -8   0   2        9.53       14.16      1.13 o
  -7   0   2     1434.38     1591.28     23.12 o
  -6   0   2      485.60      497.36      7.20 o
  -5   0   2      148.96      171.32      2.99 o
  -4   0   2     1043.85     1006.96     14.68 o
  -3   0   2      246.19      255.53      5.37 o
  -2   0   2      972.15     1066.22     19.20 o
  -1   0   2     2214.08     2328.86     53.36 o
   0   0   2       43.71       69.17      1.61 o
   1   0   2      125.55      100.74      3.07 o
   2   0   2     1131.06     1015.14     19.40 o
   3   0   2      931.24      960.53     17.82 o
   4   0   2        0.01       -0.34      0.34 o
   5   0   2     3164.67     3914.66     68.65 o
   6   0   2      723.49      738.45     12.63 o
   7   0   2       71.84       41.30      2.34 o
   8   0   2        2.08        7.82      1.51 o
   9   0   2      369.26      386.17     12.07 o
  10   0   2       47.81       33.28      2.95 o
  11   0   2      171.94      155.97     11.14 o
  12   0   2        6.44        6.53      3.46 o
  13   0   2        0.41        3.52      3.32 o
  14   0   2      182.85      227.72     22.81 o
 -14   1   2       12.39       13.34      2.46 o
 -13   1   2       22.32       22.20      2.23 o
 -12   1   2        3.95        1.98      1.29 o
 -11   1   2       42.47       37.57      2.10 o
 -10   1   2      165.07      140.50      3.20 o
  -9   1   2       85.00       77.42      1.78 o
  -8   1   2       52.03       45.57      1.66 o
  -7   1   2       10.77       14.17      0.84 o
  -6   1   2       32.17       35.16      1.21 o
  -5   1   2       42.61       34.93      1.19 o
  -4   1   2      613.15      596.47      7.50 o
  -3   1   2     1786.40     1883.34     20.92 o
  -1   1   2     2258.29     2550.32     48.53 o
   1   1   2      240.27      221.34      3.55 o
   2   1   2      400.84      357.78      5.57 o
   3   1   2       28.34       27.64      0.72 o
   4   1   2      210.27      205.33      3.73 o
   5   1   2      167.38      165.20      2.65 o
   6   1   2       19.02       20.07      1.15 o
   7   1   2      204.83      188.32      3.61 o
   8   1   2      116.56      109.27      2.91 o
   9   1   2     1113.19     1119.23     22.21 o
  10   1   2       39.29       33.82      1.98 o
  11   1   2       29.08       25.70      2.58 o
  12   1   2      185.23      190.69     12.63 o
  13   1   2        8.39        8.24      2.36 o
  14   1   2        0.58       -0.02      2.93 o
 -14   2   2       13.04       17.05      3.32 o
 -13   2   2       25.97       26.48      2.36 o
 -12   2   2       63.38       68.30      4.66 o
 -11   2   2     1408.30     1486.49     40.20 o
 -10   2   2      267.87      233.98      5.03 o
  -9   2   2       62.82       55.25      1.71 o
  -8   2   2      742.91      780.82     11.87 o
  -7   2   2        8.14        7.26      0.69 o
  -6   2   2        5.92        4.33      0.50 o
  -5   2   2     1099.10     1202.98     13.58 o
  -4   2   2      942.39      927.24     11.92 o
  -3   2   2      169.42      133.75      2.20 o
  -2   2   2     4337.27     5359.08     74.43 o
  -1   2   2      394.24      439.23      7.77 o
   0   2   2    13624.08      988.93    405.74 o
   1   2   2      377.02      320.60      5.59 o
   2   2   2      218.62      177.66      2.99 o
   3   2   2       62.97       52.76      1.28 o
   4   2   2       13.24       10.02      0.58 o
   5   2   2      781.20      755.67     10.70 o
   6   2   2      830.88      881.88     12.62 o
   7   2   2      284.61      282.48      5.12 o
   8   2   2      568.31      539.68      9.21 o
   9   2   2       15.79       19.48      0.98 o
  10   2   2      620.59      611.43     14.81 o
  11   2   2        0.06       -1.08      1.23 o
  12   2   2       52.40       48.76      5.03 o
  13   2   2        0.00        1.35      2.44 o
 -14   3   2        1.19        0.60      1.83 o
 -13   3   2        1.70        1.89      1.87 o
 -12   3   2       69.85       74.01      3.35 o
 -11   3   2        5.57        8.70      1.10 o
 -10   3   2       22.07       29.23      1.66 o
  -9   3   2      447.62      475.09      8.75 o
  -8   3   2      117.99      113.00      2.53 o
  -7   3   2        1.42        5.69      0.65 o
  -6   3   2       65.55       81.42      2.48 o
  -5   3   2      485.10      526.77      6.62 o
  -4   3   2      499.77      634.14      8.48 o
  -3   3   2      166.68      178.76      4.57 o
  -2   3   2      417.42      428.59      5.46 o
  -1   3   2       22.35       15.45      0.96 o
   0   3   2      291.22      326.38      5.92 o
   1   3   2       10.36       15.53      0.58 o
   2   3   2      108.09      126.77      2.27 o
   3   3   2        3.68        5.22      0.59 o
   4   3   2      329.34      375.06      5.88 o
   5   3   2      546.90      543.89      7.22 o
   6   3   2       99.42      100.68      2.18 o
   7   3   2       62.29       70.72      1.95 o
   8   3   2       18.49       19.02      1.34 o
   9   3   2       38.45       41.24      2.20 o
  10   3   2       24.23       15.19      1.12 o
  11   3   2        2.57        1.21      1.32 o
  12   3   2       22.13       27.84      2.91 o
  13   3   2        2.52       -0.41      2.78 o
 -14   4   2      142.79      144.59     10.40 o
 -13   4   2      121.11      145.48      9.92 o
 -12   4   2        0.11       -0.49      1.03 o
 -11   4   2        4.29        2.54      0.96 o
 -10   4   2        0.20        1.77      0.95 o
  -9   4   2      203.25      181.13      4.25 o
  -8   4   2      326.15      327.56      6.23 o
  -7   4   2        9.32       12.48      0.76 o
  -6   4   2      167.56      178.90      3.31 o
  -5   4   2       11.07       12.62      0.83 o
  -4   4   2      261.50      246.69      4.40 o
  -3   4   2      610.09      543.01      9.68 o
  -2   4   2      748.02      782.94     11.56 o
  -1   4   2      556.68      518.27      7.05 o
   0   4   2       93.90       77.04      2.04 o
   1   4   2      156.60      128.73      2.53 o
   2   4   2      236.45      224.22      3.91 o
   3   4   2     2144.37     2368.58     31.22 o
   4   4   2      105.24      140.53      2.98 o
   5   4   2      358.36      407.53      5.72 o
   6   4   2      118.04      123.98      4.54 o
   7   4   2      246.15      236.26      4.65 o
   8   4   2      128.97      149.48      4.91 o
   9   4   2      350.59      360.22      8.46 o
  10   4   2      177.73      186.35      6.48 o
  11   4   2        9.08       10.30      1.43 o
  12   4   2        6.96        3.86      2.30 o
  13   4   2        4.78        3.09      2.11 o
 -13   5   2       11.12        1.10      2.37 o
 -12   5   2        2.19        3.28      1.11 o
 -11   5   2       38.25       28.38      1.88 o
 -10   5   2      234.91      215.90      6.28 o
  -9   5   2        9.06       11.72      1.00 o
  -8   5   2      487.21      479.21      9.12 o
  -7   5   2      340.93      335.52      6.31 o
  -6   5   2      120.26      104.78      2.72 o
  -5   5   2      533.94      546.15      9.63 o
  -4   5   2      947.67      993.64     13.35 o
  -3   5   2     1403.24     1519.09     19.65 o
  -2   5   2      385.25      366.08      5.81 o
  -1   5   2      819.19      885.49     11.65 o
   0   5   2       84.84       57.42      1.66 o
   1   5   2       32.72       27.01      0.93 o
   2   5   2      235.91      221.80      3.62 o
   3   5   2      393.21      405.53      6.29 o
   4   5   2      116.05       96.75      2.94 o
   5   5   2       61.71       61.12      1.88 o
   6   5   2        0.30        1.93      0.80 o
   7   5   2        0.01        1.58      0.93 o
   8   5   2      130.88      104.39      3.26 o
   9   5   2      148.28      140.72      3.83 o
  10   5   2       39.12       35.43      2.25 o
  11   5   2        0.34        0.87      1.31 o
  12   5   2        1.02        5.78      2.56 o
  13   5   2       46.64       58.06      6.27 o
 -13   6   2        3.39       -1.03      2.19 o
 -12   6   2        6.00       10.33      1.50 o
 -11   6   2      130.86      146.18      5.53 o
 -10   6   2        2.99        0.17      0.94 o
  -9   6   2      222.29      185.63      4.64 o
  -8   6   2       52.12       43.11      1.69 o
  -7   6   2       28.27       28.30      1.46 o
  -6   6   2      248.97      235.55      5.06 o
  -5   6   2       63.20       84.50      2.44 o
  -4   6   2       45.38       53.12      1.78 o
  -3   6   2      479.33      481.95     11.16 o
  -2   6   2      829.54      951.79     16.44 o
  -1   6   2      122.50       99.84      2.14 o
   0   6   2        6.77        6.49      0.72 o
   1   6   2     1203.25     1267.98     17.81 o
   2   6   2      516.26      525.40      8.09 o
   3   6   2        3.59        1.85      0.65 o
   4   6   2      911.10      943.47     14.74 o
   5   6   2      177.01      200.08      4.82 o
   6   6   2      331.32      335.71      7.00 o
   7   6   2     2084.16     2248.10     50.49 o
   8   6   2      162.91      156.01      5.00 o
   9   6   2       33.75       34.80      2.12 o
  10   6   2      143.31      146.29      5.25 o
  11   6   2      171.76      209.85      8.52 o
  12   6   2        0.62        1.50      2.03 o
 -12   7   2        0.49       -0.89      2.96 o
 -11   7   2        2.20        5.52      1.29 o
 -10   7   2       14.36       14.03      1.45 o
  -9   7   2        7.96       11.27      1.51 o
  -8   7   2       57.24       46.65      2.79 o
  -7   7   2       93.13       83.69      3.11 o
  -6   7   2      771.14      847.48     17.52 o
  -5   7   2      488.82      504.33     10.81 o
  -4   7   2       18.45        8.63      1.16 o
  -3   7   2       25.34       25.85      2.18 o
  -2   7   2      565.15      544.92      8.40 o
  -1   7   2        3.08        4.66      0.86 o
   0   7   2       15.10        5.93      0.83 o
   1   7   2      281.36      281.31      4.77 o
   2   7   2        9.55       14.62      1.43 o
   3   7   2        2.00        0.89      0.75 o
   4   7   2        8.88        6.68      1.08 o
   5   7   2       74.63       70.67      2.48 o
   6   7   2      133.27      125.80      3.32 o
   7   7   2      141.19      147.48      5.25 o
   8   7   2      230.94      250.80      8.28 o
   9   7   2       31.52       27.09      2.19 o
  10   7   2       71.18       72.20      3.75 o
  11   7   2       64.35       57.83      4.13 o
  12   7   2        1.62        3.29      3.05 o
 -12   8   2        6.88        5.93      2.18 o
 -11   8   2        0.53        4.16      1.65 o
 -10   8   2       23.92       19.20      2.53 o
  -9   8   2      119.81      103.19      5.46 o
  -8   8   2        0.10       -0.58      1.24 o
  -7   8   2      304.21      291.83      8.21 o
  -6   8   2      201.87      204.63      5.38 o
  -5   8   2       30.76       27.94      1.61 o
  -4   8   2      427.02      422.56      9.72 o
  -3   8   2      262.45      277.16      7.42 o
  -2   8   2      433.29      489.63      9.00 o
  -1   8   2       13.95        8.67      1.00 o
   0   8   2      110.55       81.13      2.59 o
   1   8   2      144.48      139.14      3.19 o
   2   8   2       78.88       83.03      3.07 o
   3   8   2      441.82      428.60     10.36 o
   4   8   2      479.47      492.86     10.54 o
   5   8   2      255.55      241.00      6.67 o
   6   8   2       74.54       79.49      2.81 o
   7   8   2      157.75      175.18      5.36 o
   8   8   2      340.18      322.40     10.86 o
   9   8   2       13.96       15.56      2.07 o
  10   8   2        0.15        1.88      1.98 o
  11   8   2      131.47      145.28      7.94 o
 -11   9   2        1.67       -0.54      1.90 o
 -10   9   2        1.52        0.82      2.04 o
  -9   9   2      256.07      275.15      9.56 o
  -8   9   2       43.49       36.58      2.86 o
  -7   9   2       85.85       73.23      3.42 o
  -6   9   2      119.68      112.10      3.77 o
  -5   9   2      100.43       93.91      3.38 o
  -4   9   2      152.17      147.64      4.38 o
  -3   9   2        1.75        5.75      1.13 o
  -2   9   2      546.77      555.87     11.55 o
  -1   9   2      139.12      140.84      4.09 o
   0   9   2      588.92      603.91     12.34 o
   1   9   2        3.07        3.93      0.97 o
   2   9   2       70.01       69.90      4.17 o
   3   9   2       40.84       49.06      2.79 o
   4   9   2      105.24      102.65      3.25 o
   5   9   2       50.59       52.18      3.84 o
   6   9   2        2.81        2.28      1.16 o
   7   9   2      138.46      141.91      4.94 o
   8   9   2       51.08       41.78      6.09 o
   9   9   2        9.17        9.70      3.39 o
  10   9   2       28.86       30.99      3.10 o
 -10  10   2      146.06      147.75      9.96 o
  -9  10   2       22.87       17.31      3.28 o
  -8  10   2       92.24       99.27      5.19 o
  -7  10   2       20.94       24.90      2.06 o
  -6  10   2        8.76       12.30      1.79 o
  -5  10   2       16.24       17.93      1.74 o
  -4  10   2        3.52        2.26      1.63 o
  -3  10   2      278.61      303.76      7.26 o
  -2  10   2        0.79       -0.31      0.95 o
  -1  10   2      421.91      389.31     11.19 o
   0  10   2       57.67       60.00      4.05 o
   1  10   2       29.96       23.11      1.48 o
   2  10   2      157.79      144.29      4.91 o
   3  10   2       15.57       14.93      1.55 o
   4  10   2      153.14      158.89      5.15 o
   5  10   2        4.00        6.61      1.46 o
   6  10   2       94.77       94.56      3.86 o
   7  10   2       20.64       20.96      2.03 o
   8  10   2       32.43       29.56      2.86 o
   9  10   2        0.18       -0.22      2.35 o
  -9  11   2       16.17       24.91      3.56 o
  -8  11   2       51.14       47.24      4.97 o
  -7  11   2        6.89        0.55      1.92 o
  -6  11   2      218.27      241.83     10.27 o
  -5  11   2       41.45       29.96      2.17 o
  -4  11   2       62.45       68.25      3.24 o
  -3  11   2      103.68      111.20      4.48 o
  -2  11   2       95.50      106.71      4.54 o
  -1  11   2       12.62       10.69      1.48 o
   0  11   2      354.85      392.42     10.85 o
   1  11   2       82.32       78.01      2.84 o
   2  11   2      305.98      316.35      9.57 o
   3  11   2        4.98        6.07      1.27 o
   4  11   2       34.18       32.44      2.64 o
   5  11   2      483.91      511.39     18.52 o
   6  11   2       26.88       32.48      2.98 o
   7  11   2       27.28       22.45      2.98 o
   8  11   2      135.21      146.99      7.71 o
  -8  12   2        0.01        0.29      3.99 o
  -7  12   2       19.80       30.31      4.77 o
  -6  12   2        2.63        2.69      2.29 o
  -5  12   2       27.17       26.30      2.95 o
  -4  12   2      102.09      101.68      4.69 o
  -3  12   2       12.51       13.24      1.65 o
  -2  12   2      110.12      130.40      4.96 o
  -1  12   2        0.08        0.55      1.22 o
   0  12   2        1.05       -0.62      1.28 o
   1  12   2      174.06      173.83      5.68 o
   2  12   2      150.19      162.77      5.36 o
   3  12   2       45.02       48.00      3.90 o
   4  12   2       48.17       45.61      2.54 o
   5  12   2        8.51        6.20      2.66 o
   6  12   2        5.38        3.01      3.03 o
   7  12   2        0.06        0.31      1.94 o
  -6  13   2       64.37       59.48      5.33 o
  -5  13   2        1.31        2.13      2.90 o
  -4  13   2       56.82       73.31      5.18 o
  -3  13   2        3.24        2.62      2.05 o
  -2  13   2       72.87       74.87      4.34 o
  -1  13   2      214.12      235.70     10.10 o
   0  13   2       44.11       51.02      3.08 o
   1  13   2       14.16       13.81      1.93 o
   2  13   2        1.56       -0.81      1.85 o
   3  13   2        0.27        0.76      1.82 o
   4  13   2       47.20       46.36      4.14 o
   5  13   2       33.91       37.20      3.37 o
  -2  14   2       16.03       16.09      2.69 o
  -1  14   2       29.85       32.85      3.49 o
   0  14   2       57.79       51.42      4.94 o
   1  14   2        5.04        7.65      2.86 o
   2  14   2        0.00        0.93      4.47 o
 -14   1   3       45.22       43.01      3.43 o
 -13   1   3       59.00       45.93      2.68 o
 -12   1   3       76.14       83.59      3.76 o
 -11   1   3      430.63      449.54     13.11 o
 -10   1   3       25.75       29.32      1.27 o
  -9   1   3      179.58      197.58      3.78 o
  -8   1   3      126.35      130.92      2.36 o
  -7   1   3       71.13       81.93      1.50 o
  -6   1   3     1075.91     1184.97     14.37 o
  -5   1   3       10.09       12.94      0.54 o
  -4   1   3      520.41      514.82      6.19 o
  -3   1   3       35.43       40.41      0.75 o
  -2   1   3     1495.82     1482.02     15.95 o
   0   1   3      202.58      253.29      3.93 o
   1   1   3      531.85      425.45      6.19 o
   2   1   3     1057.55     1027.07     13.36 o
   3   1   3      183.57      233.01      4.28 o
   4   1   3     1174.38     1255.12     16.98 o
   5   1   3      107.32      121.31      2.62 o
   6   1   3      484.38      525.87      7.40 o
   7   1   3       40.72       32.84      2.33 o
   8   1   3        0.04        0.56      0.82 o
   9   1   3      137.36      137.89      4.21 o
  10   1   3      151.58      155.51      6.32 o
  11   1   3        3.39        1.54      1.82 o
  12   1   3        1.14       -0.78      2.05 o
  13   1   3        6.75        0.03      3.05 o
 -14   2   3       96.65      104.43      9.82 o
 -13   2   3       43.16       49.12      3.12 o
 -12   2   3       35.02       26.87      1.92 o
 -11   2   3        0.09       -0.68      0.82 o
 -10   2   3      201.16      207.57      4.23 o
  -9   2   3        1.58        2.13      0.59 o
  -8   2   3       63.50       76.32      1.87 o
  -7   2   3      375.02      417.73      5.42 o
  -6   2   3       49.68       37.49      1.09 o
  -5   2   3       19.58       35.36      0.94 o
  -4   2   3        0.40        3.16      0.37 o
  -3   2   3      699.86      686.17     10.64 o
  -2   2   3        0.02        7.25      0.65 o
  -1   2   3     2690.17     2942.98     54.70 o
   0   2   3     1208.71     1186.46     23.34 o
   1   2   3      421.49      306.79      4.72 o
   2   2   3       89.92       92.71      1.96 o
   3   2   3      105.48       94.37      1.79 o
   4   2   3     1641.02     1806.52     24.41 o
   5   2   3       21.41       25.05      1.51 o
   6   2   3      147.10      197.44      6.23 o
   7   2   3      289.65      319.04      5.89 o
   8   2   3      268.17      259.14      5.57 o
   9   2   3       39.86       29.85      1.53 o
  10   2   3       98.75       90.89      3.87 o
  11   2   3       38.90       34.97      3.77 o
  12   2   3        4.11        3.31      3.71 o
  13   2   3       65.57       78.13      7.08 o
 -14   3   3       16.22       14.78      2.69 o
 -13   3   3       78.55       60.68      3.07 o
 -12   3   3        0.40       -0.88      0.95 o
 -11   3   3       59.42       50.32      2.13 o
 -10   3   3      275.31      248.96      5.84 o
  -9   3   3      410.75      412.99      8.19 o
  -8   3   3       21.80       21.49      1.12 o
  -7   3   3       77.31       77.21      1.89 o
  -6   3   3      323.37      380.60      5.26 o
  -5   3   3       15.69       15.23      0.73 o
  -4   3   3      130.22      148.45      3.15 o
  -3   3   3       64.32       42.04      0.96 o
  -2   3   3      535.18      508.45      8.26 o
  -1   3   3     1100.17     1046.41     17.43 o
   0   3   3       33.83       25.68      1.61 o
   1   3   3       37.82       24.21      1.02 o
   2   3   3      689.51      654.47      9.83 o
   3   3   3      241.86      224.43      3.86 o
   4   3   3     1434.04     1628.35     24.06 o
   5   3   3       89.54       78.12      1.99 o
   6   3   3      316.49      312.10      5.01 o
   7   3   3        2.02        2.20      0.84 o
   8   3   3      226.44      230.47      5.39 o
   9   3   3      152.08      154.96      4.42 o
  10   3   3       42.08       39.19      1.84 o
  11   3   3       14.01       13.72      2.20 o
  12   3   3       47.92       47.40      4.55 o
  13   3   3       48.01       47.35      5.00 o
 -14   4   3       11.30        9.56      4.08 o
 -13   4   3       80.25       86.44      4.63 o
 -12   4   3      171.58      170.44      5.92 o
 -11   4   3       57.51       67.10      2.67 o
 -10   4   3      259.07      272.47      6.63 o
  -9   4   3       44.02       34.99      1.44 o
  -8   4   3       17.65       18.66      1.02 o
  -7   4   3      467.92      536.65      8.77 o
  -6   4   3       29.89       22.19      0.93 o
  -5   4   3      270.31      277.38      4.26 o
  -4   4   3     1943.81     2184.11     26.21 o
  -3   4   3     3123.37     3528.73     36.97 o
  -2   4   3       41.53       25.99      1.71 o
  -1   4   3     3616.91     4371.59     61.01 o
   0   4   3      139.05      110.44      2.31 o
   1   4   3        7.44        8.53      0.55 o
   2   4   3      128.55      121.07      2.53 o
   3   4   3      611.41      610.57     13.68 o
   4   4   3        3.86        7.15      0.68 o
   5   4   3        5.44       10.14      0.88 o
   6   4   3     1302.40     1367.17     18.95 o
   7   4   3      805.96      847.90     13.65 o
   8   4   3       31.45       27.76      1.58 o
   9   4   3      353.11      362.51      9.38 o
  10   4   3      187.20      195.18      8.69 o
  11   4   3        8.02        1.73      1.56 o
  12   4   3       13.95       10.93      2.72 o
  13   4   3       22.24       31.81      4.89 o
 -13   5   3      136.88      127.36      7.86 o
 -12   5   3      222.03      212.80      7.93 o
 -11   5   3      239.82      228.90      7.43 o
 -10   5   3      348.36      368.93     10.26 o
  -9   5   3       22.32       25.59      1.27 o
  -8   5   3      365.46      383.50      7.62 o
  -7   5   3      174.24      175.55      3.90 o
  -6   5   3      448.89      403.08      6.81 o
  -5   5   3       50.32       50.39      1.85 o
  -4   5   3       48.39       46.90      2.22 o
  -3   5   3      185.40      141.91      3.35 o
  -2   5   3       46.34       36.56      2.02 o
  -1   5   3       65.68       96.04      1.97 o
   0   5   3       66.86       79.94      3.73 o
   1   5   3      207.29      182.81      5.84 o
   2   5   3       30.16       36.03      1.21 o
   3   5   3      159.59      183.70      3.43 o
   4   5   3        3.27        3.99      0.71 o
   5   5   3      189.46      211.21      4.21 o
   6   5   3      104.12      117.27      3.39 o
   7   5   3       59.64       60.33      3.57 o
   8   5   3       99.13       99.33      2.77 o
   9   5   3      229.82      216.87      6.37 o
  10   5   3      193.98      213.60      9.26 o
  11   5   3        0.01        0.63      1.51 o
  12   5   3       15.05       20.29      2.47 o
 -13   6   3       73.71       93.30      7.84 o
 -12   6   3        0.35        0.90      1.37 o
 -11   6   3        5.66        3.74      1.20 o
 -10   6   3      122.36      121.51      3.70 o
  -9   6   3       30.11       26.38      1.37 o
  -8   6   3       49.36       38.14      1.53 o
  -7   6   3       54.86       57.77      2.00 o
  -6   6   3      124.26      135.30      3.24 o
  -5   6   3      187.35      200.41      4.71 o
  -4   6   3      535.46      550.24      9.71 o
  -3   6   3      284.63      252.68      5.34 o
  -2   6   3      295.13      315.03      5.12 o
  -1   6   3       90.38       87.49      2.06 o
   0   6   3       70.38       73.15      2.06 o
   1   6   3        0.56        2.10      1.29 o
   2   6   3      208.20      231.75      4.63 o
   3   6   3      161.26      160.74      3.40 o
   4   6   3       41.54       48.51      1.52 o
   5   6   3       80.16       81.09      2.87 o
   6   6   3        0.08       -0.23      0.81 o
   7   6   3      491.11      469.62     12.18 o
   8   6   3        1.32        0.69      1.10 o
   9   6   3       44.99       32.00      1.95 o
  10   6   3        0.07        1.74      1.47 o
  11   6   3        0.50       -0.34      1.85 o
  12   6   3        1.16        1.41      1.89 o
 -12   7   3        9.40        8.82      2.09 o
 -11   7   3       43.81       45.59      3.13 o
 -10   7   3       25.00       27.03      1.69 o
  -9   7   3      182.34      174.17      6.49 o
  -8   7   3       28.01       23.81      1.40 o
  -7   7   3        1.95        0.81      1.00 o
  -6   7   3        0.31        0.44      0.84 o
  -5   7   3      464.75      453.82      9.90 o
  -4   7   3       26.62       16.70      1.19 o
  -3   7   3       61.27       74.25      3.42 o
  -2   7   3      142.79      127.61      2.84 o
  -1   7   3        1.31        1.29      0.58 o
   0   7   3       64.30       56.33      1.94 o
   1   7   3        2.32        4.00      0.77 o
   2   7   3       23.86       26.53      1.26 o
   3   7   3       57.76       58.21      2.35 o
   4   7   3        3.05        2.77      0.77 o
   5   7   3        5.87        4.33      0.94 o
   6   7   3        6.26        9.86      1.29 o
   7   7   3      215.45      190.74      7.04 o
   8   7   3      286.59      288.63     12.50 o
   9   7   3       49.81       51.57      5.19 o
  10   7   3        7.49        2.77      1.91 o
  11   7   3        0.20        2.83      2.08 o
 -12   8   3       23.43       13.96      4.51 o
 -11   8   3       47.27       41.13      3.45 o
 -10   8   3       12.65       19.06      2.64 o
  -9   8   3        0.85        1.47      1.39 o
  -8   8   3       79.75       91.49      3.13 o
  -7   8   3        4.61        2.06      1.17 o
  -6   8   3        0.98        1.02      1.01 o
  -5   8   3      154.93      163.30      4.55 o
  -4   8   3        3.69        2.23      0.85 o
  -3   8   3       11.91       11.29      1.04 o
  -2   8   3       73.04       77.42      2.29 o
  -1   8   3       80.90       68.22      2.12 o
   0   8   3      225.62      235.19      5.12 o
   1   8   3     1221.86     1317.82     30.16 o
   2   8   3       79.72       84.78      3.31 o
   3   8   3      195.07      183.55      5.15 o
   4   8   3       44.58       52.03      3.66 o
   5   8   3        1.01        1.95      1.17 o
   6   8   3        2.69        1.90      0.99 o
   7   8   3       59.25       64.55      3.27 o
   8   8   3        7.13        4.98      2.22 o
   9   8   3      176.42      204.98      8.94 o
  10   8   3        0.28       -0.03      1.71 o
  11   8   3        1.84        1.11      2.10 o
 -11   9   3        0.02        1.70      2.26 o
 -10   9   3       16.51       25.49      5.18 o
  -9   9   3        1.14        1.00      1.95 o
  -8   9   3       47.49       39.95      3.10 o
  -7   9   3       21.80       30.54      3.17 o
  -6   9   3       40.06       40.05      2.61 o
  -5   9   3      106.62      100.54      5.06 o
  -4   9   3      112.23       95.51      3.40 o
  -3   9   3        5.58        5.82      1.12 o
  -2   9   3        0.95        0.69      0.94 o
  -1   9   3      110.88      114.43      3.90 o
   0   9   3      132.26      121.24      3.43 o
   1   9   3       33.11       39.38      1.85 o
   2   9   3       24.93       21.38      1.47 o
   3   9   3      297.43      308.69      8.63 o
   4   9   3      103.88      106.70      3.83 o
   5   9   3        3.03        0.39      1.63 o
   6   9   3      430.70      445.32     14.74 o
   7   9   3       53.33       52.54      3.11 o
   8   9   3        1.57        3.57      1.47 o
   9   9   3        2.11        4.55      2.08 o
  10   9   3       11.13       10.57      3.90 o
 -10  10   3       17.46       18.04      3.52 o
  -9  10   3       12.10       13.30      3.15 o
  -8  10   3       50.07       42.65      3.50 o
  -7  10   3        5.48        4.80      1.54 o
  -6  10   3      187.18      195.43      7.91 o
  -5  10   3        1.31        3.97      1.35 o
  -4  10   3        0.51       -0.49      0.96 o
  -3  10   3       35.98       44.06      2.10 o
  -2  10   3      193.95      177.99      5.11 o
  -1  10   3       50.11       62.07      2.37 o
   0  10   3      167.14      161.48      4.71 o
   1  10   3        2.10        5.27      1.25 o
   2  10   3        1.59       -0.02      1.03 o
   3  10   3       69.22       68.84      2.91 o
   4  10   3      242.90      231.69      7.19 o
   5  10   3        1.46        3.20      1.36 o
   6  10   3      104.83       96.11      4.79 o
   7  10   3        8.05        7.31      1.80 o
   8  10   3       97.75      103.66      7.07 o
   9  10   3      142.23      163.31      9.81 o
  -9  11   3      144.40      161.95     12.54 o
  -8  11   3       41.16       55.41      6.22 o
  -7  11   3       95.47      116.69      8.32 o
  -6  11   3       65.78       58.95      6.22 o
  -5  11   3        6.32        5.09      1.58 o
  -4  11   3       70.94       62.46      2.71 o
  -3  11   3        0.63        0.03      1.17 o
  -2  11   3      200.39      205.20      7.85 o
  -1  11   3      114.63      105.87      3.94 o
   0  11   3       57.15       60.24      2.61 o
   1  11   3       27.38       19.40      1.78 o
   2  11   3       46.68       51.20      2.69 o
   3  11   3       15.14       12.74      1.69 o
   4  11   3       29.94       30.66      3.98 o
   5  11   3      145.20      146.58      6.34 o
   6  11   3      103.66       98.92      5.51 o
   7  11   3        9.52       10.84      2.85 o
   8  11   3        3.98        5.00      2.23 o
  -7  12   3        0.02        2.28      4.16 o
  -6  12   3        1.34        1.34      1.87 o
  -5  12   3      309.21      356.17     17.48 o
  -4  12   3        1.19        1.94      1.91 o
  -3  12   3       51.14       57.84      3.42 o
  -2  12   3      152.52      152.15      6.16 o
  -1  12   3      104.42      112.30      4.11 o
   0  12   3        6.65        5.50      1.63 o
   1  12   3        1.94        1.57      1.25 o
   2  12   3       36.71       40.40      3.03 o
   3  12   3       46.28       42.13      2.92 o
   4  12   3      182.68      181.00      9.62 o
   5  12   3       91.34       94.17      7.39 o
   6  12   3       63.36       70.22      6.97 o
  -5  13   3        0.18        0.16      2.86 o
  -4  13   3       11.62        5.21      2.50 o
  -3  13   3        0.30        0.60      1.95 o
  -2  13   3      141.75      160.62      8.78 o
  -1  13   3      104.33      111.53      6.59 o
   0  13   3       32.71       36.09      4.38 o
   1  13   3       16.07       15.17      2.70 o
   2  13   3        0.22        1.78      2.00 o
   3  13   3       67.26       68.84      8.98 o
   4  13   3      118.94      120.68      7.51 o
 -14   0   4       16.87       27.95      5.34 o
 -13   0   4       94.27       69.68      5.57 o
 -12   0   4        1.66        6.80      1.64 o
 -11   0   4     1486.20     1674.21     48.70 o
 -10   0   4        3.25        6.29      1.12 o
  -9   0   4       11.58       10.31      1.07 o
  -8   0   4      456.42      500.31      9.71 o
  -7   0   4      524.27      510.66      9.38 o
  -6   0   4      545.06      589.00      9.38 o
  -5   0   4       42.27       37.38      1.23 o
  -4   0   4       27.66       43.66      1.18 o
  -3   0   4       20.49       29.71      0.90 o
  -2   0   4      963.50      902.13     18.74 o
  -1   0   4      563.14      535.66      8.95 o
   0   0   4      236.67      249.48     11.12 o
   1   0   4      136.86      119.40      2.85 o
   2   0   4     1003.20      876.22     17.14 o
   3   0   4      423.55      367.94      7.17 o
   4   0   4      351.66      364.60     10.64 o
   5   0   4     1095.20     1195.28     22.11 o
   6   0   4      379.74      404.72      9.31 o
   7   0   4      905.84      947.68     25.76 o
   8   0   4     2166.85     2335.17     52.09 o
   9   0   4      806.97      850.41     28.77 o
  10   0   4       29.00       29.08      3.33 o
  11   0   4      172.47      176.15     14.89 o
  12   0   4       61.02       46.00      7.40 o
  13   0   4      137.82      145.16     15.43 o
 -14   1   4        0.02        0.16      1.81 o
 -13   1   4        0.13        2.39      1.52 o
 -12   1   4       40.77       38.79      2.42 o
 -11   1   4       11.60       14.24      2.06 o
 -10   1   4      249.12      257.73      5.41 o
  -9   1   4       14.79       15.55      0.92 o
  -8   1   4        1.75        3.83      0.55 o
  -7   1   4      655.73      724.81     10.25 o
  -6   1   4       86.75       95.04      1.97 o
  -5   1   4      240.83      278.49      3.60 o
  -4   1   4       26.70       24.39      0.64 o
  -3   1   4        2.23        0.42      0.23 o
  -2   1   4      780.09      807.93     10.17 o
  -1   1   4      798.84      804.34     10.15 o
   0   1   4      414.45      416.10      6.37 o
   1   1   4      100.90      114.30      1.89 o
   2   1   4       10.43       18.75      0.85 o
   3   1   4      174.07      185.82      4.07 o
   4   1   4      492.39      478.89      7.78 o
   5   1   4       16.00        4.21      0.64 o
   6   1   4       35.31       33.95      1.25 o
   7   1   4      120.95      119.99      2.62 o
   8   1   4       60.00       58.65      2.36 o
   9   1   4      131.98      118.27      4.33 o
  10   1   4       11.03       11.54      1.71 o
  11   1   4        2.69        2.46      2.08 o
  12   1   4       13.73       15.92      3.50 o
  13   1   4        0.01        1.65      2.43 o
 -14   2   4       81.48      100.59      8.67 o
 -13   2   4       10.49       11.39      3.09 o
 -12   2   4       95.76      100.40      3.94 o
 -11   2   4        4.91        3.93      0.90 o
 -10   2   4        0.00        1.36      0.82 o
  -9   2   4      123.15      115.75      2.90 o
  -8   2   4        8.89        5.08      0.70 o
  -7   2   4       78.64       72.08      2.79 o
  -6   2   4     1326.28     1484.99     20.19 o
  -5   2   4        0.03       -0.23      0.37 o
  -4   2   4       86.42       76.38      1.50 o
  -3   2   4      381.08      407.73      6.08 o
  -2   2   4     2447.68     2501.95     33.52 o
  -1   2   4       16.05       10.26      0.86 o
   0   2   4      556.41      481.68      8.79 o
   1   2   4        6.75        5.94      0.48 o
   2   2   4      669.64      646.75     11.79 o
   3   2   4     1204.97     1296.75     20.32 o
   4   2   4      553.34      549.84      9.12 o
   5   2   4      694.84      765.79     11.60 o
   6   2   4        8.83       12.22      1.31 o
   7   2   4       11.89       11.59      0.85 o
   8   2   4      108.07      108.76      3.13 o
   9   2   4       61.89       64.43      3.82 o
  10   2   4       20.57       22.29      2.21 o
  11   2   4        5.24        4.59      1.88 o
  12   2   4       13.97       15.00      3.03 o
 -14   3   4        1.54       -1.84      3.24 o
 -13   3   4       69.96       66.64      4.29 o
 -12   3   4        0.06        0.68      0.94 o
 -11   3   4       69.78       63.39      4.11 o
 -10   3   4        5.66        5.43      0.86 o
  -9   3   4        0.02       -0.03      0.65 o
  -8   3   4       25.17       17.26      0.99 o
  -7   3   4        3.01        4.14      0.55 o
  -6   3   4       83.63       68.97      1.64 o
  -5   3   4      128.71       97.70      1.94 o
  -4   3   4        9.57        3.97      0.60 o
  -3   3   4       95.45      108.72      1.92 o
  -2   3   4     4641.64     5599.10     85.71 o
  -1   3   4     1558.07     1648.77     30.95 o
   0   3   4      663.36      727.26     13.13 o
   1   3   4      343.65      294.51      5.24 o
   2   3   4      242.34      260.32      4.36 o
   3   3   4      222.44      224.06      3.44 o
   4   3   4       41.73       35.88      1.15 o
   5   3   4       15.64       12.23      1.09 o
   6   3   4       42.38       37.38      1.34 o
   7   3   4      170.30      163.73      3.94 o
   8   3   4       15.16       15.41      1.21 o
   9   3   4        5.29        4.16      1.59 o
  10   3   4        0.07        2.59      1.63 o
  11   3   4        1.26       -1.61      1.61 o
  12   3   4       16.15       21.54      3.94 o
 -13   4   4        0.30        0.40      1.51 o
 -12   4   4       16.26       18.08      1.58 o
 -11   4   4       54.21       54.14      2.94 o
 -10   4   4      382.86      384.11      9.11 o
  -9   4   4       10.67       12.68      1.15 o
  -8   4   4      296.77      278.31      7.04 o
  -7   4   4       71.38       77.16      1.96 o
  -6   4   4      565.62      538.04      8.01 o
  -5   4   4       49.26       46.53      1.42 o
  -4   4   4      494.42      463.39      8.97 o
  -3   4   4      740.75      765.88     11.02 o
  -2   4   4     1997.85     1990.95     24.72 o
  -1   4   4     1327.82     1305.55     16.02 o
   0   4   4      103.73      103.82      3.03 o
   1   4   4      124.72      140.85      3.44 o
   2   4   4      239.60      244.86      4.24 o
   3   4   4       76.66       83.68      1.77 o
   4   4   4        8.55       13.65      0.77 o
   5   4   4        3.60        4.31      0.59 o
   6   4   4       86.85       78.71      2.33 o
   7   4   4      121.49      128.10      3.24 o
   8   4   4      103.48       91.60      2.94 o
   9   4   4       12.07       10.74      1.75 o
  10   4   4       16.80       19.83      2.26 o
  11   4   4        0.01       -2.52      2.52 o
  12   4   4       26.28       34.85      5.78 o
 -13   5   4        2.93        2.12      1.80 o
 -12   5   4       24.03       28.84      2.58 o
 -11   5   4      262.86      256.68      7.79 o
 -10   5   4       16.53       13.42      1.21 o
  -9   5   4        1.63        0.37      0.65 o
  -8   5   4      159.32      136.30      3.16 o
  -7   5   4       88.75       82.38      2.42 o
  -6   5   4       88.28       94.52      2.44 o
  -5   5   4      251.56      250.65      4.57 o
  -4   5   4       40.16       29.09      0.92 o
  -3   5   4      267.47      262.60      5.66 o
  -2   5   4      603.22      642.12     11.94 o
  -1   5   4       59.93       53.12      2.08 o
   0   5   4        0.02        1.00      0.38 o
   1   5   4       43.45       45.21      1.96 o
   2   5   4      266.06      243.97      4.82 o
   3   5   4      285.44      323.15      6.05 o
   4   5   4       26.66       22.94      1.20 o
   5   5   4      133.46      144.74      3.26 o
   6   5   4      109.08      113.57      2.86 o
   7   5   4      254.57      250.58      6.62 o
   8   5   4      438.88      478.35     12.57 o
   9   5   4        2.69        1.50      1.43 o
  10   5   4        1.58        0.27      1.48 o
  11   5   4       43.19       40.47      3.42 o
  12   5   4      156.43      206.54     10.07 o
 -12   6   4       37.30       28.89      3.04 o
 -11   6   4        9.69       11.17      2.15 o
 -10   6   4       36.87       38.91      1.96 o
  -9   6   4       16.84       14.84      1.14 o
  -8   6   4      148.03      128.90      3.58 o
  -7   6   4      495.39      530.81     12.40 o
  -6   6   4      132.46      164.80      4.25 o
  -5   6   4      324.38      306.09      6.76 o
  -4   6   4      705.45      692.32     14.47 o
  -3   6   4      247.42      263.64      5.22 o
  -2   6   4      132.52      133.73      3.26 o
  -1   6   4      230.88      211.53      4.01 o
   0   6   4        0.89        0.68      0.48 o
   1   6   4       34.84       31.85      1.91 o
   2   6   4      169.69      158.62      3.72 o
   3   6   4      564.84      606.53     11.87 o
   4   6   4      475.15      490.70      9.97 o
   5   6   4      440.47      461.50     10.04 o
   6   6   4      280.19      275.88      5.89 o
   7   6   4       10.27        6.27      0.86 o
   8   6   4      199.90      195.18      6.85 o
   9   6   4      115.85      122.16      5.46 o
  10   6   4       17.85       16.28      2.01 o
  11   6   4        0.69        4.09      2.21 o
 -12   7   4       60.39       62.14      5.81 o
 -11   7   4      161.27      160.29      9.08 o
 -10   7   4      139.36      147.77      5.99 o
  -9   7   4      135.86      134.96      4.92 o
  -8   7   4        0.70       -0.13      0.75 o
  -7   7   4        6.83        6.24      0.87 o
  -6   7   4      229.48      231.97      5.99 o
  -5   7   4        9.76       11.95      1.50 o
  -4   7   4      106.60       98.98      3.03 o
  -3   7   4        0.11        0.88      0.82 o
  -2   7   4       30.42       30.04      1.21 o
  -1   7   4        1.37        2.10      0.57 o
   0   7   4       32.77       31.60      1.65 o
   1   7   4       88.11       86.93      2.73 o
   2   7   4      114.44       91.46      2.56 o
   3   7   4      342.32      319.56      6.78 o
   4   7   4      123.94      123.07      3.42 o
   5   7   4      434.80      426.66      9.93 o
   6   7   4       41.67       32.88      1.65 o
   7   7   4        0.45        0.94      0.89 o
   8   7   4       21.92       20.27      2.14 o
   9   7   4       21.17       22.95      2.58 o
  10   7   4       46.56       37.99      3.11 o
  11   7   4        5.19        7.08      2.14 o
 -11   8   4       34.95       28.68      3.95 o
 -10   8   4        9.60        5.38      2.19 o
  -9   8   4        7.15        6.86      1.75 o
  -8   8   4        8.70        5.76      1.07 o
  -7   8   4       70.02       67.22      3.42 o
  -6   8   4       50.00       42.44      2.22 o
  -5   8   4      425.61      420.93     13.62 o
  -4   8   4      890.54      892.06     21.32 o
  -3   8   4      278.69      267.46      5.72 o
  -2   8   4      118.18      105.34      3.82 o
  -1   8   4      730.69      729.53     15.30 o
   0   8   4        5.10        7.76      0.86 o
   1   8   4      114.90      119.08      4.23 o
   2   8   4        0.57       -0.05      0.97 o
   3   8   4        4.53        4.52      0.97 o
   4   8   4       75.61       76.55      2.84 o
   5   8   4       61.07       59.28      2.77 o
   6   8   4       57.57       58.97      3.34 o
   7   8   4      183.85      205.38      8.99 o
   8   8   4       75.69       57.15      4.14 o
   9   8   4        1.09        0.47      1.75 o
  10   8   4        0.70       -0.58      1.88 o
 -10   9   4       32.36       25.62      2.77 o
  -9   9   4       32.35       32.25      4.27 o
  -8   9   4        2.45       -0.41      1.70 o
  -7   9   4       92.68       84.51      5.28 o
  -6   9   4      362.29      406.44     13.92 o
  -5   9   4      323.69      326.39     11.48 o
  -4   9   4       52.71       39.30      2.01 o
  -3   9   4      313.28      309.07      7.81 o
  -2   9   4       63.14       52.12      2.11 o
  -1   9   4        2.05        3.56      1.13 o
   0   9   4      166.16      162.10      4.66 o
   1   9   4      122.13      113.95      5.83 o
   2   9   4      343.62      337.91     10.92 o
   3   9   4       89.08       73.55      2.67 o
   4   9   4      289.52      309.80      8.94 o
   5   9   4       75.29       68.43      3.06 o
   6   9   4        7.21        4.75      1.39 o
   7   9   4        4.48        5.55      1.57 o
   8   9   4        5.68        7.64      3.76 o
   9   9   4        8.47        5.93      1.90 o
  -9  10   4        4.40        3.71      4.28 o
  -8  10   4       20.30       29.14      3.62 o
  -7  10   4       47.23       42.17      5.09 o
  -6  10   4        3.33        8.93      1.60 o
  -5  10   4        3.61        2.96      1.23 o
  -4  10   4        0.01        0.55      0.94 o
  -3  10   4       14.86       14.50      1.48 o
  -2  10   4       47.28       49.58      2.87 o
  -1  10   4        6.53        3.61      0.95 o
   0  10   4      218.12      216.46      6.40 o
   1  10   4       29.21       32.48      1.85 o
   2  10   4        1.84        1.83      1.21 o
   3  10   4      301.30      304.64     11.71 o
   4  10   4       17.71       24.63      2.13 o
   5  10   4      295.51      333.00     11.28 o
   6  10   4       10.41        8.65      2.60 o
   7  10   4        7.16        5.15      1.92 o
   8  10   4        8.87        7.19      2.62 o
  -8  11   4        3.30        2.26      3.04 o
  -7  11   4       89.12       89.56      7.30 o
  -6  11   4        0.03        1.08      1.88 o
  -5  11   4       41.84       33.96      3.38 o
  -4  11   4       12.23       21.87      2.50 o
  -3  11   4        7.58        4.44      1.18 o
  -2  11   4        1.87        1.75      1.38 o
  -1  11   4      190.05      202.48      7.24 o
   0  11   4      135.94      121.52      4.88 o
   1  11   4       14.34       12.37      1.60 o
   2  11   4       86.33       90.80      3.56 o
   3  11   4       30.01       25.99      2.39 o
   4  11   4       19.65       16.97      2.27 o
   5  11   4       65.98       56.93     10.22 o
   6  11   4       41.37       48.35      8.44 o
   7  11   4       48.39       52.25      6.13 o
  -6  12   4        4.12        4.51      1.92 o
  -5  12   4       25.16       22.33      2.56 o
  -4  12   4       66.07       79.09      4.59 o
  -3  12   4       18.01       25.23      2.93 o
  -2  12   4        4.65       -0.94      2.43 o
  -1  12   4        1.23        2.63      1.89 o
   0  12   4       51.54       59.17      4.01 o
   1  12   4       15.16       24.73      2.37 o
   2  12   4       12.20       13.96      2.44 o
   3  12   4        8.84        6.08      2.63 o
   4  12   4       11.82        8.10      2.30 o
   5  12   4       32.11       26.67      4.13 o
  -4  13   4       42.26       42.98      4.09 o
  -3  13   4        1.05        2.22      2.04 o
  -2  13   4        7.34        3.89      3.05 o
  -1  13   4        1.92        3.85      2.12 o
   0  13   4        1.38        2.80      2.44 o
   1  13   4       70.28       64.49      4.67 o
   2  13   4       68.46       69.43      4.62 o
   3  13   4       39.26       31.46      4.03 o
 -13   1   5        3.05        3.17      2.05 o
 -12   1   5       94.49       87.84      3.71 o
 -11   1   5        8.22        8.28      1.45 o
 -10   1   5      103.33       97.67      2.35 o
  -9   1   5      400.97      416.97      8.09 o
  -8   1   5      599.14      637.12     10.72 o
  -7   1   5      129.48      130.72      2.71 o
  -6   1   5       74.54       67.37      1.41 o
  -5   1   5      388.78      394.03      5.20 o
  -4   1   5      801.64      869.72     11.31 o
  -3   1   5        5.59        1.90      0.42 o
  -2   1   5        4.58        4.30      0.43 o
  -1   1   5      650.13      593.24      7.34 o
   0   1   5       26.23       29.13      0.85 o
   1   1   5       91.20       90.03      1.62 o
   2   1   5        4.44        4.01      0.46 o
   3   1   5      405.92      390.53      9.64 o
   4   1   5       58.16       65.17      1.57 o
   5   1   5       20.13       17.90      0.94 o
   6   1   5      107.74       93.21      2.31 o
   7   1   5        3.50        4.74      0.71 o
   8   1   5       39.76       41.75      1.97 o
   9   1   5        7.97        2.45      1.55 o
  10   1   5        5.30        6.61      1.61 o
  11   1   5       12.47        8.71      2.70 o
  12   1   5        2.69        2.78      2.47 o
 -13   2   5        0.18       -1.54      1.99 o
 -12   2   5      360.22      344.97     13.76 o
 -11   2   5       20.31       18.88      1.69 o
 -10   2   5       12.65       13.18      1.04 o
  -9   2   5      532.11      544.94     11.08 o
  -8   2   5      130.21      150.38      3.28 o
  -7   2   5       11.38       10.18      0.74 o
  -6   2   5       97.38       93.03      2.28 o
  -5   2   5      350.56      388.31      5.56 o
  -4   2   5       18.75       18.33      0.61 o
  -3   2   5       29.69       25.10      1.14 o
  -2   2   5      401.08      427.28      7.22 o
  -1   2   5       20.08       25.29      1.04 o
   0   2   5      136.31      122.04      2.36 o
   1   2   5      331.94      335.68      6.06 o
   2   2   5       77.63       61.19      2.61 o
   3   2   5      582.13      589.23      9.83 o
   4   2   5       23.14       27.62      1.13 o
   5   2   5       91.81       92.37      2.36 o
   6   2   5      246.82      235.79      5.39 o
   7   2   5      598.72      612.34     14.45 o
   8   2   5       63.74       61.64      2.54 o
   9   2   5      142.59      143.18      6.28 o
  10   2   5       36.26       26.24      2.79 o
  11   2   5       20.38       19.47      2.91 o
  12   2   5        4.72        4.64      2.63 o
 -13   3   5        8.32        8.81      2.46 o
 -12   3   5        2.95        3.50      1.73 o
 -11   3   5        3.16        2.68      1.32 o
 -10   3   5       18.40       20.60      1.42 o
  -9   3   5      108.62       96.97      3.01 o
  -8   3   5      606.64      651.07     11.89 o
  -7   3   5        0.10        0.57      0.49 o
  -6   3   5        0.00        0.98      0.44 o
  -5   3   5      600.93      589.88     10.71 o
  -4   3   5       73.55       84.23      2.87 o
  -3   3   5       50.54       58.68      3.05 o
  -2   3   5      381.08      398.88     14.01 o
  -1   3   5     1100.40     1194.23     18.59 o
   0   3   5      163.81      148.56      7.96 o
   1   3   5      160.43      134.95      6.28 o
   2   3   5      387.74      383.95      7.45 o
   3   3   5       42.48       35.38      1.91 o
   4   3   5        1.54        0.34      0.51 o
   5   3   5       90.20       79.35      2.43 o
   6   3   5       24.98       30.56      1.55 o
   7   3   5       32.36       32.76      2.25 o
   8   3   5      507.73      509.33     15.85 o
   9   3   5        7.98       10.68      1.10 o
  10   3   5        3.19        2.25      1.64 o
  11   3   5        5.47        2.65      2.07 o
  12   3   5       15.75       12.51      5.21 o
 -13   4   5       11.27       12.43      4.96 o
 -12   4   5       39.24       47.06      3.60 o
 -11   4   5        1.49        0.00      1.09 o
 -10   4   5       43.77       34.57      1.90 o
  -9   4   5        2.74        4.16      0.97 o
  -8   4   5      155.28      158.22      3.82 o
  -7   4   5      173.80      172.85      4.07 o
  -6   4   5       11.41       17.37      1.57 o
  -5   4   5      289.67      315.37      6.17 o
  -4   4   5      466.72      494.26      9.33 o
  -3   4   5       14.43       21.64      1.71 o
  -2   4   5      846.59      940.51     28.81 o
  -1   4   5      576.68      649.97     13.24 o
   0   4   5        6.33        8.11      0.57 o
   1   4   5      131.58      141.23      2.74 o
   2   4   5       20.53       15.72      0.99 o
   3   4   5      128.07      119.22      2.56 o
   4   4   5      340.93      365.63      7.26 o
   5   4   5       58.73       47.99      1.71 o
   6   4   5        0.24        0.75      0.61 o
   7   4   5      222.97      215.39      5.91 o
   8   4   5       15.62       13.20      2.26 o
   9   4   5       21.16       22.97      2.28 o
  10   4   5        0.81        1.46      1.97 o
  11   4   5       11.61       19.28      3.56 o
 -12   5   5       24.76       26.78      2.92 o
 -11   5   5       16.35       19.83      2.07 o
 -10   5   5        3.91        2.44      1.18 o
  -9   5   5       45.97       40.96      1.71 o
  -8   5   5        0.02        0.86      0.68 o
  -7   5   5      296.88      284.98      6.97 o
  -6   5   5      174.00      154.02      3.92 o
  -5   5   5      389.10      336.99      7.44 o
  -4   5   5      148.96      133.15      3.14 o
  -3   5   5      473.96      479.90     11.90 o
  -2   5   5      321.84      324.53      9.34 o
  -1   5   5        2.60        2.39      0.54 o
   0   5   5      353.17      370.11      8.18 o
   1   5   5      153.52      149.36      2.86 o
   2   5   5       11.01        8.06      0.64 o
   3   5   5      100.15       88.53      2.70 o
   4   5   5       30.77       34.22      1.42 o
   5   5   5      433.39      443.15     10.04 o
   6   5   5      339.50      322.50      7.87 o
   7   5   5       19.33       23.91      1.42 o
   8   5   5        4.43        8.68      1.56 o
   9   5   5        2.59        4.22      2.83 o
  10   5   5       76.76       79.41      8.68 o
  11   5   5        1.72        1.96      2.96 o
 -12   6   5       23.53       19.53      4.14 o
 -11   6   5       37.92       35.77      3.40 o
 -10   6   5       19.10       21.41      2.09 o
  -9   6   5       39.45       41.88      2.43 o
  -8   6   5      197.13      201.41      5.61 o
  -7   6   5        3.66        4.60      0.85 o
  -6   6   5       64.64       58.10      1.84 o
  -5   6   5      587.94      583.56     15.61 o
  -4   6   5      597.72      599.98     12.09 o
  -3   6   5       97.88      105.58      3.53 o
  -2   6   5        4.29        4.27      0.56 o
  -1   6   5      416.94      432.57      9.21 o
   0   6   5      272.32      286.37      6.46 o
   1   6   5      232.40      217.57      4.91 o
   2   6   5      102.25       89.42      2.06 o
   3   6   5      151.01      147.56      3.23 o
   4   6   5        0.33        1.78      0.61 o
   5   6   5      165.84      154.31      3.76 o
   6   6   5      255.08      278.80      8.04 o
   7   6   5      103.97       98.53      3.81 o
   8   6   5       66.65       58.70      3.40 o
   9   6   5       21.28       19.64      2.15 o
  10   6   5        3.25        1.51      1.81 o
 -11   7   5       84.05       85.46      5.43 o
 -10   7   5      111.74       91.44      5.69 o
  -9   7   5       77.37       75.33      4.75 o
  -8   7   5        8.38        8.74      1.00 o
  -7   7   5       63.42       46.98      2.07 o
  -6   7   5        4.61        2.53      0.99 o
  -5   7   5      248.81      232.48      6.19 o
  -4   7   5      565.40      551.65     10.00 o
  -3   7   5      549.96      580.85     13.23 o
  -2   7   5        1.95        1.79      0.47 o
  -1   7   5       42.83       47.24      2.85 o
   0   7   5       83.85       84.94      2.70 o
   1   7   5      857.87      880.07     22.35 o
   2   7   5        0.03        1.07      0.57 o
   3   7   5      218.01      214.82      5.30 o
   4   7   5       29.18       40.02      1.58 o
   5   7   5       11.69       13.11      1.07 o
   6   7   5       79.94       77.45      2.81 o
   7   7   5      260.23      260.15     10.50 o
   8   7   5       27.53       28.88      2.34 o
   9   7   5       80.04       76.94      4.88 o
  10   7   5        0.17       -2.24      2.24 o
 -11   8   5        7.14        4.47      2.15 o
 -10   8   5       35.22       31.72      3.28 o
  -9   8   5        2.15        1.44      1.69 o
  -8   8   5       11.20        6.55      2.47 o
  -7   8   5       28.97       20.06      1.40 o
  -6   8   5      235.11      238.54      8.23 o
  -5   8   5       15.64       20.60      1.09 o
  -4   8   5        0.01        0.88      0.57 o
  -3   8   5      163.77      166.27      4.42 o
  -2   8   5      128.11      119.08      3.71 o
  -1   8   5        6.19        6.87      0.97 o
   0   8   5       76.40       66.77      2.32 o
   1   8   5       14.32       18.31      1.14 o
   2   8   5        3.53        1.86      0.74 o
   3   8   5       32.48       27.69      1.63 o
   4   8   5      351.62      362.00     11.35 o
   5   8   5       33.08       39.57      2.10 o
   6   8   5      271.96      280.48      9.48 o
   7   8   5       11.18       12.15      1.86 o
   8   8   5       57.60       67.29      4.69 o
   9   8   5       11.61        9.91      5.06 o
 -10   9   5        7.46        8.15      3.03 o
  -9   9   5        0.19       -0.24      2.28 o
  -8   9   5        0.76        1.31      3.09 o
  -7   9   5       45.56       36.18      3.02 o
  -6   9   5        7.06        7.88      1.10 o
  -5   9   5      240.81      232.16      8.61 o
  -4   9   5       53.22       45.75      2.77 o
  -3   9   5        5.76        7.42      0.91 o
  -2   9   5      147.86      126.92      5.06 o
  -1   9   5        3.44        1.69      0.72 o
   0   9   5        3.50        1.95      0.85 o
   1   9   5       95.85       82.37      3.81 o
   2   9   5        0.00        0.60      0.92 o
   3   9   5       31.63       25.51      1.84 o
   4   9   5        1.17        1.64      0.95 o
   5   9   5        0.13        1.24      1.19 o
   6   9   5       30.69       28.95      2.61 o
   7   9   5        0.06        0.22      2.01 o
   8   9   5        8.56       10.18      2.69 o
  -9  10   5       63.97       75.08      6.48 o
  -8  10   5       12.95       10.31      4.03 o
  -7  10   5       44.00       51.36      3.89 o
  -6  10   5      107.42      106.76      4.61 o
  -5  10   5      128.27      128.11     13.89 o
  -4  10   5        0.04        1.25      0.98 o
  -3  10   5        0.10       -0.07      1.27 o
  -2  10   5      206.78      212.04      7.44 o
  -1  10   5      103.22      104.62      3.51 o
   0  10   5       65.14       69.43      2.86 o
   1  10   5        6.84        3.85      1.13 o
   2  10   5       27.60       29.36      1.84 o
   3  10   5      107.53      111.32      4.85 o
   4  10   5      267.29      271.20     19.51 o
   5  10   5       29.97       27.42      4.09 o
   6  10   5        0.05        4.59      2.39 o
   7  10   5       51.05       63.52      5.50 o
  -7  11   5        8.13       11.81      2.29 o
  -6  11   5       40.57       33.46      3.31 o
  -5  11   5       67.14       77.34      5.30 o
  -4  11   5       33.60       42.45      3.22 o
  -3  11   5        8.01        7.12      2.08 o
  -2  11   5       27.12       27.00      2.52 o
  -1  11   5       22.27       23.30      2.92 o
   0  11   5        9.71       13.96      2.78 o
   1  11   5       12.14       10.36      1.76 o
   2  11   5       66.12       59.28      4.44 o
   3  11   5       18.24       16.80      2.77 o
   4  11   5        0.46       -1.55      1.55 o
   5  11   5        4.30        2.61      1.95 o
   6  11   5       35.95       30.84      3.84 o
  -5  12   5       21.96       22.13      2.41 o
  -4  12   5       14.29       10.27      3.27 o
  -3  12   5       33.98       34.54      2.94 o
  -2  12   5        0.30        2.03      1.44 o
  -1  12   5       14.05       14.99      3.12 o
   0  12   5       24.02       26.32      2.69 o
   1  12   5        1.46        1.33      1.63 o
   2  12   5        7.98       10.18      2.97 o
   3  12   5       27.38       30.90      3.32 o
   4  12   5      573.88      642.31     24.98 o
 -13   0   6       84.26       85.44      8.05 o
 -12   0   6        0.07       -1.35      1.61 o
 -11   0   6        2.25        3.71      1.77 o
 -10   0   6      369.49      381.04     13.72 o
  -9   0   6       42.02       37.83      2.51 o
  -8   0   6       89.79       94.58      3.24 o
  -7   0   6      696.30      762.15     16.69 o
  -6   0   6      864.82      870.93     22.93 o
  -5   0   6        6.61        4.43      0.53 o
  -4   0   6       17.10       21.50      0.99 o
  -3   0   6      373.69      395.44      9.47 o
  -2   0   6      146.49      137.58      3.40 o
  -1   0   6       52.56       62.21      1.99 o
   0   0   6       52.17       55.97      2.00 o
   1   0   6      726.90      777.24     17.98 o
   2   0   6      904.29      977.48     21.94 o
   3   0   6       76.38       60.14      2.17 o
   4   0   6     1146.94     1176.54     32.55 o
   5   0   6       72.19       71.50      2.67 o
   6   0   6      276.27      273.22     10.28 o
   7   0   6      526.66      532.34     18.21 o
   8   0   6       96.61      113.56     13.87 o
   9   0   6        7.89        6.38      2.36 o
  10   0   6       61.90       61.01      5.79 o
  11   0   6       13.58       15.40      4.19 o
 -13   1   6      189.81      204.29     17.79 o
 -12   1   6       13.02       17.22      3.92 o
 -11   1   6      207.64      214.44      7.08 o
 -10   1   6      187.62      204.19      4.82 o
  -9   1   6        0.55        1.94      0.73 o
  -8   1   6        4.84        3.62      0.61 o
  -7   1   6      282.91      309.01      5.57 o
  -6   1   6      300.45      334.06      5.36 o
  -5   1   6       34.75       35.96      1.00 o
  -4   1   6      185.05      206.89      3.78 o
  -3   1   6       41.87       45.99      1.27 o
  -2   1   6      402.45      424.11      7.01 o
  -1   1   6       11.98       12.71      0.48 o
   0   1   6      222.88      196.29      3.41 o
   1   1   6      193.85      188.09      4.73 o
   2   1   6       10.56       11.08      0.73 o
   3   1   6       50.90       55.37      1.41 o
   4   1   6        6.21        7.75      0.90 o
   5   1   6        0.05       -0.49      0.67 o
   6   1   6       35.12       36.91      1.34 o
   7   1   6      101.07      108.07      3.82 o
   8   1   6      248.85      254.68      9.39 o
   9   1   6        8.38        9.58      1.71 o
  10   1   6       20.93       12.59      2.06 o
  11   1   6        0.28        0.73      2.54 o
 -13   2   6       16.70       19.16      4.14 o
 -12   2   6       56.21       49.68      5.75 o
 -11   2   6      153.10      154.60      6.52 o
 -10   2   6       13.96       12.91      1.08 o
  -9   2   6       20.12       17.71      1.05 o
  -8   2   6        7.32        7.97      0.69 o
  -7   2   6      220.10      204.54      5.26 o
  -6   2   6      468.05      476.65      9.75 o
  -5   2   6       26.71       23.29      0.81 o
  -4   2   6       55.92       51.01      1.55 o
  -3   2   6      883.06      937.34     19.14 o
  -2   2   6      276.44      311.80      6.56 o
  -1   2   6      157.14      174.18      4.52 o
   0   2   6      423.58      392.88      7.42 o
   1   2   6      494.71      479.44      9.31 o
   2   2   6       42.47       39.33      1.18 o
   3   2   6     1433.90     1496.04     25.13 o
   4   2   6       86.63       82.20      2.51 o
   5   2   6      449.03      450.87     10.30 o
   6   2   6      246.81      240.78      5.38 o
   7   2   6       94.67       98.38      3.36 o
   8   2   6      104.79       86.93      3.47 o
   9   2   6      174.01      179.57      7.22 o
  10   2   6       14.57       16.07      2.73 o
  11   2   6       11.49        8.37      4.49 o
 -13   3   6       26.13       27.03      4.00 o
 -12   3   6        3.45        5.99      1.75 o
 -11   3   6       29.93       28.16      3.00 o
 -10   3   6        3.25        2.73      0.85 o
  -9   3   6      240.70      268.50      6.57 o
  -8   3   6      246.40      270.86      5.89 o
  -7   3   6      453.10      467.93      9.59 o
  -6   3   6        8.86       11.10      0.80 o
  -5   3   6       95.81       94.48      2.40 o
  -4   3   6      100.44      108.72      3.60 o
  -3   3   6       27.86       21.12      1.28 o
  -2   3   6      112.27       95.41      2.62 o
  -1   3   6      472.51      498.86     10.95 o
   0   3   6      133.43      141.33      4.30 o
   1   3   6      200.47      180.96      5.08 o
   2   3   6       47.58       53.52      1.58 o
   3   3   6        3.71        2.46      0.55 o
   4   3   6      341.95      338.49      7.22 o
   5   3   6       13.58       16.10      1.18 o
   6   3   6       23.13       19.91      1.20 o
   7   3   6       43.43       54.51      2.16 o
   8   3   6       74.32       69.24      3.17 o
   9   3   6        0.80        0.78      0.77 o
  10   3   6       68.30       76.08      5.81 o
  11   3   6        0.64        3.05      2.46 o
 -12   4   6        5.20        4.97      1.70 o
 -11   4   6        0.76        0.25      1.49 o
 -10   4   6        2.90        2.93      1.20 o
  -9   4   6        2.25        1.70      0.86 o
  -8   4   6      210.20      206.79      5.18 o
  -7   4   6      270.45      264.00      5.61 o
  -6   4   6       33.11       30.43      1.11 o
  -5   4   6      135.09      127.00      3.33 o
  -4   4   6       16.63       17.61      1.79 o
  -3   4   6       16.53       13.36      1.43 o
  -2   4   6       24.04       30.87      2.69 o
  -1   4   6        0.33        0.84      0.93 o
   0   4   6      192.57      179.10      7.19 o
   1   4   6      197.41      178.08      4.69 o
   2   4   6       40.79       35.57      1.44 o
   3   4   6       67.60       74.35      2.44 o
   4   4   6       72.68       75.92      3.20 o
   5   4   6      235.68      241.79      6.59 o
   6   4   6      237.32      238.66      8.67 o
   7   4   6       64.72       62.89      2.99 o
   8   4   6       16.62       15.42      1.40 o
   9   4   6       66.23       61.71      3.35 o
  10   4   6       96.76      116.92      8.09 o
 -12   5   6        4.77       -0.20      2.78 o
 -11   5   6        1.31        3.31      2.15 o
 -10   5   6       91.19       89.17      3.63 o
  -9   5   6      121.98      122.53      4.88 o
  -8   5   6      171.62      172.28      5.48 o
  -7   5   6       13.75       11.26      0.90 o
  -6   5   6       23.27       24.94      1.78 o
  -5   5   6      485.30      457.19     11.10 o
  -4   5   6      366.88      362.51     11.58 o
  -3   5   6       49.23       60.93      4.64 o
  -2   5   6      451.18      470.58     15.50 o
  -1   5   6      182.89      190.89      5.77 o
   0   5   6      123.24      108.71      4.51 o
   1   5   6      133.03      127.84      4.13 o
   2   5   6      260.66      243.10      7.98 o
   3   5   6      261.82      258.65      7.03 o
   4   5   6       97.04       97.81      2.84 o
   5   5   6       24.16       20.88      1.11 o
   6   5   6      436.51      441.65     15.20 o
   7   5   6        5.48        7.17      1.48 o
   8   5   6        0.79       -1.32      1.32 o
   9   5   6       21.44       24.09      2.34 o
  10   5   6       16.04       21.33      3.37 o
 -11   6   6      308.71      337.06     17.72 o
 -10   6   6       19.03       24.67      2.62 o
  -9   6   6        9.87        6.86      1.43 o
  -8   6   6       21.74       17.06      1.31 o
  -7   6   6       73.76       84.31      3.24 o
  -6   6   6       10.06        6.97      0.81 o
  -5   6   6       49.71       41.51      1.41 o
  -4   6   6      200.59      223.00      7.77 o
  -3   6   6      310.20      292.14     10.53 o
  -2   6   6      537.11      594.99     20.05 o
  -1   6   6      195.10      222.73      6.17 o
   0   6   6      136.84      141.20      4.10 o
   1   6   6        4.69        3.25      0.50 o
   2   6   6      100.82      112.17      3.46 o
   3   6   6       35.08       33.73      1.41 o
   4   6   6        0.66        0.17      0.70 o
   5   6   6       38.93       40.78      1.87 o
   6   6   6       22.34       22.53      1.50 o
   7   6   6       24.40       17.53      1.82 o
   8   6   6       95.91      100.10      5.64 o
   9   6   6       43.42       53.00      8.23 o
 -11   7   6       11.77       11.02      2.55 o
 -10   7   6        1.71        2.56      2.21 o
  -9   7   6        2.32        0.76      1.14 o
  -8   7   6       13.34       16.35      1.35 o
  -7   7   6       16.85       12.46      1.24 o
  -6   7   6        1.84        0.94      0.39 o
  -5   7   6       14.47       15.78      0.99 o
  -4   7   6       26.57       24.66      1.68 o
  -3   7   6      202.72      195.89      7.91 o
  -2   7   6        3.99        2.73      1.26 o
  -1   7   6        8.06        9.21      0.60 o
   0   7   6      184.22      183.77      4.12 o
   1   7   6      226.76      224.64      9.15 o
   2   7   6      275.43      272.65      7.05 o
   3   7   6       12.38       12.34      1.14 o
   4   7   6       40.64       41.95      2.67 o
   5   7   6        9.64       11.70      1.17 o
   6   7   6        4.25        5.81      1.01 o
   7   7   6        5.46        5.59      1.66 o
   8   7   6       37.13       28.43      7.77 o
   9   7   6        2.79        2.14      2.15 o
 -10   8   6       16.34        9.55      2.55 o
  -9   8   6       15.43       15.62      4.50 o
  -8   8   6      206.03      223.84     12.98 o
  -7   8   6       53.80       42.74      5.27 o
  -6   8   6      354.78      337.46     12.27 o
  -5   8   6       30.08       28.13      1.24 o
  -4   8   6       55.22       47.94      2.17 o
  -3   8   6       45.86       44.12      1.54 o
  -2   8   6        1.61        2.49      0.49 o
  -1   8   6       24.74       18.93      1.04 o
   0   8   6       75.08       67.78      2.32 o
   1   8   6      112.80      102.25      3.57 o
   2   8   6      181.96      184.64      5.81 o
   3   8   6       87.71       85.03      2.80 o
   4   8   6        0.34       -0.11      0.70 o
   5   8   6      438.32      484.56     19.45 o
   6   8   6       63.85       61.62      4.63 o
   7   8   6       72.21       72.74      6.39 o
   8   8   6        6.71        5.04      2.82 o
  -9   9   6        0.30        0.87      1.92 o
  -8   9   6       15.84       18.01      4.04 o
  -7   9   6       39.79       38.05      3.74 o
  -6   9   6      268.82      265.92     10.38 o
  -5   9   6       89.76       77.48      4.28 o
  -4   9   6       19.24       22.09      1.27 o
  -3   9   6      197.08      180.83      7.14 o
  -2   9   6       47.03       40.35      1.93 o
  -1   9   6       52.63       50.00      1.94 o
   0   9   6       25.15       29.69      2.67 o
   1   9   6        0.49        1.36      0.94 o
   2   9   6        3.23        2.67      0.94 o
   3   9   6       90.91      103.40      8.00 o
   4   9   6      100.99      109.22      8.74 o
   5   9   6      153.17      147.81      7.78 o
   6   9   6        9.71       12.80      5.83 o
   7   9   6       13.58        9.61      3.60 o
  -8  10   6       18.88       23.06      4.62 o
  -7  10   6       10.72       11.63      1.73 o
  -6  10   6       12.81        7.41      1.89 o
  -5  10   6       64.90       70.61      8.34 o
  -4  10   6       29.93       27.96      2.25 o
  -3  10   6        1.04       -0.18      1.80 o
  -2  10   6       15.24       11.32      1.83 o
  -1  10   6        2.62        3.61      0.99 o
   0  10   6      108.68      101.74      5.36 o
   1  10   6        2.03        2.13      1.11 o
   2  10   6        1.62        2.89      1.23 o
   3  10   6       29.11       30.18      3.01 o
   4  10   6        1.82        3.15      2.26 o
   5  10   6      281.52      315.95     18.80 o
   6  10   6       30.36       28.55      6.92 o
  -6  11   6       30.67       25.56      3.00 o
  -5  11   6        2.76        3.19      1.50 o
  -4  11   6       24.04       20.61      2.46 o
  -3  11   6        7.13       11.44      2.55 o
  -2  11   6        0.00       -1.10      2.32 o
  -1  11   6        1.44        4.70      1.84 o
   0  11   6       26.71       29.62      3.76 o
   1  11   6       69.86       79.56      7.33 o
   2  11   6      149.46      153.79      8.39 o
   3  11   6        0.34        0.35      1.84 o
   4  11   6       18.20       21.23      2.93 o
  -3  12   6        0.88        1.82      1.50 o
  -2  12   6       16.15       12.99      2.02 o
  -1  12   6       23.91       28.98      2.81 o
   0  12   6       65.57       62.19      7.15 o
   1  12   6        5.35        3.38      1.78 o
 -12   1   7      113.04      115.95      9.72 o
 -11   1   7       15.11       14.05      5.21 o
 -10   1   7       33.28       37.11      2.08 o
  -9   1   7       91.52       97.27      2.58 o
  -8   1   7      318.83      345.62      7.57 o
  -7   1   7        2.90        7.23      0.83 o
  -6   1   7        0.62        0.96      0.34 o
  -5   1   7       78.23       64.05      1.80 o
  -4   1   7        1.17        1.60      0.29 o
  -3   1   7      156.19      180.49      3.69 o
  -2   1   7       69.35       65.91      1.54 o
  -1   1   7       16.61       19.38      0.57 o
   0   1   7      149.54      142.43      3.64 o
   1   1   7       24.79       22.50      1.11 o
   2   1   7      904.61      949.56     18.50 o
   3   1   7        2.67        4.50      0.65 o
   4   1   7      571.59      581.17     12.05 o
   5   1   7       71.36       78.08      2.31 o
   6   1   7      116.43      114.62      3.37 o
   7   1   7      345.86      358.00     10.48 o
   8   1   7       21.94       26.29      2.09 o
   9   1   7       12.29       17.40      3.13 o
  10   1   7       25.94       25.04      5.67 o
 -12   2   7      110.05      132.81      9.86 o
 -11   2   7        0.11        2.25      1.67 o
 -10   2   7        1.68        2.14      1.75 o
  -9   2   7        1.35        3.39      0.90 o
  -8   2   7        0.59        0.78      0.60 o
  -7   2   7      238.57      236.26      5.35 o
  -6   2   7      122.53      136.55      3.38 o
  -5   2   7       50.26       49.88      2.12 o
  -4   2   7      268.84      269.53      7.91 o
  -3   2   7       71.40       69.35      3.03 o
  -2   2   7       18.88       16.73      1.11 o
  -1   2   7      106.96      119.22      3.09 o
   0   2   7      101.01       96.20      2.09 o
   1   2   7       49.61       48.72      1.43 o
   2   2   7        0.11        0.44      0.45 o
   3   2   7       42.61       44.97      1.64 o
   4   2   7      119.71      122.25      3.07 o
   5   2   7      312.30      317.88      8.20 o
   6   2   7       68.40       72.79      3.69 o
   7   2   7        0.37        0.43      0.93 o
   8   2   7      105.81      113.22      7.49 o
   9   2   7       13.22       17.66      3.31 o
  10   2   7       21.60       21.96      6.64 o
 -12   3   7       96.63       92.78      6.26 o
 -11   3   7       89.04       99.45      5.70 o
 -10   3   7       13.69       11.24      1.46 o
  -9   3   7        3.47        4.93      0.98 o
  -8   3   7      218.88      224.51      5.41 o
  -7   3   7      107.77      117.69      2.82 o
  -6   3   7       50.79       50.56      2.10 o
  -5   3   7       19.78       17.44      1.45 o
  -4   3   7       13.26       13.13      1.23 o
  -3   3   7       13.87       16.19      1.76 o
  -2   3   7       67.96       59.67      2.32 o
  -1   3   7        0.97        1.39      0.91 o
   0   3   7        7.71        8.86      1.00 o
   1   3   7        6.45        5.52      0.53 o
   2   3   7      133.67      137.07      3.51 o
   3   3   7      165.20      177.75      4.74 o
   4   3   7       63.00       64.10      3.68 o
   5   3   7       67.94       75.49      2.34 o
   6   3   7      372.93      379.25     10.09 o
   7   3   7       23.70       20.81      1.81 o
   8   3   7        2.56        2.91      1.34 o
   9   3   7        0.01        0.20      2.77 o
  10   3   7        2.78        3.51      3.61 o
 -11   4   7        6.16        6.27      2.11 o
 -10   4   7       94.34       94.12      6.10 o
  -9   4   7        0.99        2.71      0.82 o
  -8   4   7      519.75      556.74     16.83 o
  -7   4   7       25.84       27.42      1.79 o
  -6   4   7       84.97       91.01      6.20 o
  -5   4   7      439.88      475.41     14.40 o
  -4   4   7      193.79      177.70      6.48 o
  -3   4   7      212.02      205.28      6.95 o
  -2   4   7      533.96      542.11     16.71 o
  -1   4   7      165.47      156.95      4.88 o
   0   4   7       17.92       18.53      1.54 o
   1   4   7      802.88      830.13     22.83 o
   2   4   7      177.00      173.51      4.87 o
   3   4   7      114.50      120.60      3.81 o
   4   4   7        2.39        3.88      0.85 o
   5   4   7      191.79      200.95      6.00 o
   6   4   7        8.99        7.94      1.05 o
   7   4   7       44.76       40.67      3.30 o
   8   4   7       59.09       53.55      3.44 o
   9   4   7       13.20       13.63      2.34 o
 -11   5   7        0.00        1.33      2.39 o
 -10   5   7       44.93       53.19      3.59 o
  -9   5   7        2.56        0.92      1.03 o
  -8   5   7        4.81        2.96      0.74 o
  -7   5   7       20.83       17.90      0.98 o
  -6   5   7        0.18       -0.53      1.50 o
  -5   5   7        1.46       -0.32      1.05 o
  -4   5   7        2.86        3.06      1.35 o
  -3   5   7      191.34      188.56      6.09 o
  -2   5   7      921.30      940.84     29.66 o
  -1   5   7      563.14      555.74     15.63 o
   0   5   7       45.35       35.04      2.15 o
   1   5   7      144.51      149.74      7.33 o
   2   5   7      382.87      385.51     11.09 o
   3   5   7      354.97      361.31      9.87 o
   4   5   7       61.61       74.55      3.05 o
   5   5   7        7.14        6.36      1.05 o
   6   5   7       13.97       13.24      1.52 o
   7   5   7       19.93       14.85      2.21 o
   8   5   7       12.02        9.94      2.08 o
   9   5   7       11.56        7.70      2.51 o
 -10   6   7       10.23       12.96      2.41 o
  -9   6   7       18.61       20.97      2.41 o
  -8   6   7       62.15       54.14      3.91 o
  -7   6   7        2.70        1.07      0.82 o
  -6   6   7       47.10       45.54      3.16 o
  -5   6   7       22.31       19.45      2.10 o
  -4   6   7        4.25        2.01      1.21 o
  -3   6   7       66.29       64.61      3.60 o
  -2   6   7       30.74       30.26      2.68 o
  -1   6   7       11.73       14.43      1.86 o
   0   6   7        4.50        1.36      1.68 o
   1   6   7      363.65      362.17     10.43 o
   2   6   7        0.00       -0.05      0.76 o
   3   6   7       21.37       24.83      2.51 o
   4   6   7       52.76       51.90      2.82 o
   5   6   7       20.19       20.53      2.41 o
   6   6   7        0.25        0.90      1.78 o
   7   6   7        2.67        4.18      3.37 o
   8   6   7        0.35       -0.93      1.92 o
 -10   7   7       62.07       69.08      4.52 o
  -9   7   7        2.48        1.45      2.02 o
  -8   7   7       21.63       16.37      2.40 o
  -7   7   7       18.37       17.21      1.10 o
  -6   7   7       78.74       79.02      4.36 o
  -5   7   7       57.68       62.92      3.93 o
  -4   7   7       81.41       71.17      8.03 o
  -3   7   7        0.96       -1.03      2.19 o
  -2   7   7      163.51      161.71      7.96 o
  -1   7   7        0.56        0.43      1.42 o
   0   7   7      225.04      206.29     10.38 o
   1   7   7        5.17        5.54      0.53 o
   2   7   7      210.15      215.81      8.39 o
   3   7   7       30.63       27.78      1.48 o
   4   7   7        6.85        2.92      0.98 o
   5   7   7       14.50       16.08      2.28 o
   6   7   7        7.34       10.06      2.44 o
   7   7   7       28.73       28.79      8.49 o
   8   7   7        0.94        2.25      3.08 o
  -9   8   7        4.39        4.18      2.66 o
  -8   8   7       18.43       18.44      1.68 o
  -7   8   7        0.03        1.14      1.25 o
  -6   8   7      132.99      136.91      8.28 o
  -5   8   7       33.76       27.38      3.20 o
  -4   8   7        9.93       12.34      3.25 o
  -3   8   7      131.80      120.18      8.73 o
  -2   8   7      147.59      145.03     10.09 o
  -1   8   7       89.52       94.08      6.09 o
   0   8   7        2.65       -1.50      1.97 o
   1   8   7        7.50        3.02      1.92 o
   2   8   7        7.45        5.50      0.94 o
   3   8   7       24.79       22.48      2.11 o
   4   8   7       19.80       16.61      2.43 o
   5   8   7       26.14       23.09      2.90 o
   6   8   7       18.61       21.60      2.67 o
   7   8   7       32.27       29.21      4.97 o
  -8   9   7        0.37       -0.39      2.60 o
  -7   9   7        0.02       -0.12      1.96 o
  -6   9   7        0.37       -1.85      2.55 o
  -5   9   7        6.84       11.68      2.74 o
  -4   9   7       18.72       12.01      2.79 o
  -3   9   7        1.98       -1.32      2.12 o
  -2   9   7       10.09       10.26      3.33 o
  -1   9   7       15.67       10.78      3.15 o
   0   9   7        6.61        5.74      0.98 o
   1   9   7       61.11       59.49      4.36 o
   2   9   7       41.50       42.73      3.47 o
   3   9   7        1.17        4.88      2.53 o
   4   9   7        6.07       15.70      4.62 o
   5   9   7        0.36       -0.14      2.32 o
   6   9   7       19.56       14.11      3.58 o
  -6  10   7        1.43        1.32      2.96 o
  -5  10   7       11.90       16.13      3.40 o
  -4  10   7        9.28       20.14      4.79 o
  -3  10   7       18.03       24.79      5.40 o
  -2  10   7        2.42        3.86      2.45 o
  -1  10   7       29.44       24.38      2.94 o
   0  10   7       21.46       20.99      3.98 o
   1  10   7        6.41        8.98      2.66 o
   2  10   7       85.94       85.94      7.61 o
   3  10   7       14.85       14.65      2.33 o
   4  10   7       33.19       33.23      4.11 o
  -4  11   7       16.41       16.83      3.31 o
  -3  11   7        0.12       -0.24      2.47 o
  -2  11   7       15.83       17.93      3.73 o
  -1  11   7       31.59       29.82      4.62 o
   0  11   7       94.15      103.96      5.32 o
   1  11   7        2.41        2.92      1.85 o
 -11   0   8       10.99        4.87      2.67 o
 -10   0   8      278.84      304.92     16.84 o
  -9   0   8      138.81      123.96      9.46 o
  -8   0   8      660.29      741.81     21.52 o
  -7   0   8        5.44       10.75      1.90 o
  -6   0   8       48.27       39.50      1.79 o
  -5   0   8      463.09      495.95     22.61 o
  -4   0   8      346.02      350.09     11.38 o
  -3   0   8       15.68       15.47      1.03 o
  -2   0   8      230.32      272.06     10.02 o
  -1   0   8        1.31        0.98      0.59 o
   0   0   8        0.97        0.38      0.44 o
   1   0   8      108.94      103.38      3.71 o
   2   0   8       37.37       32.26      1.64 o
   3   0   8      503.09      504.87     16.08 o
   4   0   8      184.59      203.31      6.69 o
   5   0   8      107.02       96.85      4.54 o
   6   0   8        4.94        8.06      1.95 o
   7   0   8        2.37        1.71      2.73 o
   8   0   8        2.67        2.60      2.93 o
   9   0   8        0.06        4.16      3.22 o
 -11   1   8       90.59       91.16      5.76 o
 -10   1   8        3.63        4.19      2.05 o
  -9   1   8       81.95       78.49      3.79 o
  -8   1   8       40.55       41.33      1.55 o
  -7   1   8      116.13      130.93      3.75 o
  -6   1   8       11.72       10.02      0.63 o
  -5   1   8        9.88       11.61      0.75 o
  -4   1   8        3.81        4.18      0.74 o
  -3   1   8        2.43        1.51      0.63 o
  -2   1   8       89.16       87.18      2.83 o
  -1   1   8        1.27        1.98      0.37 o
   0   1   8       44.64       48.43      1.24 o
   1   1   8      220.93      223.37      5.23 o
   2   1   8      170.89      178.60      4.28 o
   3   1   8        0.09       -0.18      0.63 o
   4   1   8        0.19        0.31      0.66 o
   5   1   8      146.19      146.42      4.20 o
   6   1   8       10.25        7.75      0.98 o
   7   1   8       29.12       27.01      2.78 o
   8   1   8       25.74       28.17      3.02 o
   9   1   8        1.32        1.59      2.00 o
 -11   2   8        0.11       -1.95      2.28 o
 -10   2   8       27.78       25.59      3.58 o
  -9   2   8      417.10      420.06     21.92 o
  -8   2   8       24.99       19.26      1.35 o
  -7   2   8      180.36      199.99      5.65 o
  -6   2   8        1.34       -0.32      0.82 o
  -5   2   8       54.03       56.01      2.54 o
  -4   2   8       19.77       20.33      2.18 o
  -3   2   8       12.45       13.46      1.13 o
  -2   2   8      171.50      169.31      5.22 o
  -1   2   8      145.63      129.73      4.23 o
   0   2   8       88.89       85.60      3.44 o
   1   2   8       91.42       79.59      2.32 o
   2   2   8      740.25      790.74     21.35 o
   3   2   8       33.70       36.86      1.46 o
   4   2   8      104.62      117.02      4.47 o
   5   2   8       25.35       25.96      1.48 o
   6   2   8       17.74       21.10      1.86 o
   7   2   8        0.25        0.66      1.14 o
   8   2   8      105.42      127.30      9.50 o
 -11   3   8       13.39        9.22      2.74 o
 -10   3   8       11.61        8.86      2.68 o
  -9   3   8        6.53        7.71      2.55 o
  -8   3   8        3.76        4.65      0.90 o
  -7   3   8       24.84       23.07      1.96 o
  -6   3   8        9.48        8.61      1.41 o
  -5   3   8       67.85       82.94      3.80 o
  -4   3   8       33.73       31.80      1.91 o
  -3   3   8       80.38       85.16      3.40 o
  -2   3   8        8.65        5.77      1.08 o
  -1   3   8       99.37       97.39      3.30 o
   0   3   8       13.28       10.82      1.08 o
   1   3   8       11.80       15.05      0.82 o
   2   3   8       44.53       50.81      2.06 o
   3   3   8       83.89       89.79      3.28 o
   4   3   8       74.53       79.50      2.64 o
   5   3   8       38.62       38.16      2.24 o
   6   3   8      371.61      380.74     14.26 o
   7   3   8       84.96       81.01      4.86 o
   8   3   8        4.42        6.13      6.75 o
 -10   4   8       18.43       18.92      2.84 o
  -9   4   8       30.10       25.22      3.90 o
  -8   4   8        3.28        3.89      1.54 o
  -7   4   8      170.65      183.15      8.75 o
  -6   4   8       44.20       43.70      2.87 o
  -5   4   8        3.02        2.53      1.24 o
  -4   4   8        6.34        5.07      1.19 o
  -3   4   8        1.84        1.30      1.14 o
  -2   4   8        4.69        9.39      1.77 o
  -1   4   8      416.51      427.31     11.93 o
   0   4   8       24.32       22.84      1.66 o
   1   4   8      131.40      137.10      5.28 o
   2   4   8        6.97        3.68      0.65 o
   3   4   8       24.92       24.99      1.45 o
   4   4   8       97.77       99.16      5.10 o
   5   4   8       21.75       26.40      1.76 o
   6   4   8       14.36       12.23      2.14 o
   7   4   8      197.17      245.40     12.12 o
   8   4   8      142.48      138.30      8.92 o
 -10   5   8        1.24        4.55      2.41 o
  -9   5   8        3.94        3.68      2.58 o
  -8   5   8       11.80        9.81      2.20 o
  -7   5   8       32.50       33.48      3.03 o
  -6   5   8       73.02       68.48      4.90 o
  -5   5   8        1.28        2.00      1.49 o
  -4   5   8       12.06       12.82      2.62 o
  -3   5   8      526.49      564.32     21.35 o
  -2   5   8       31.45       24.75      2.16 o
  -1   5   8      105.04       99.73      4.15 o
   0   5   8      209.16      206.30      6.79 o
   1   5   8       41.92       47.51      3.05 o
   2   5   8       18.28       13.86      1.22 o
   3   5   8        4.00        7.08      0.85 o
   4   5   8       19.99       23.33      1.67 o
   5   5   8       12.54       13.25      1.71 o
   6   5   8        1.72        0.39      1.39 o
   7   5   8       34.87       26.97      2.38 o
  -9   6   8       29.46       22.40      3.08 o
  -8   6   8        5.59        3.87      2.17 o
  -7   6   8        7.52        7.14      3.52 o
  -6   6   8      175.55      195.61     10.14 o
  -5   6   8       14.13       11.24      2.02 o
  -4   6   8       57.77       64.61      3.82 o
  -3   6   8      313.88      346.12     16.49 o
  -2   6   8       38.75       39.87      3.16 o
  -1   6   8       46.20       48.21      3.40 o
   0   6   8      330.31      328.05     12.03 o
   1   6   8      131.30      133.45      5.79 o
   2   6   8      143.88      151.00      7.93 o
   3   6   8       14.53       12.96      1.09 o
   4   6   8       20.08       15.98      1.60 o
   5   6   8       48.28       52.84      3.71 o
   6   6   8        7.26        5.59      2.03 o
   7   6   8        0.21       -0.69      1.33 o
  -8   7   8       94.50       98.88      6.81 o
  -7   7   8      134.67      150.31      8.91 o
  -6   7   8       15.24       17.40      2.25 o
  -5   7   8        8.90       17.85      4.19 o
  -4   7   8       51.65       58.47      3.53 o
  -3   7   8      355.27      360.22     18.49 o
  -2   7   8      296.73      308.32     13.35 o
  -1   7   8      157.03      155.76      9.83 o
   0   7   8       68.38       69.70      4.86 o
   1   7   8       47.52       32.04      7.89 o
   2   7   8        4.60        3.90      0.75 o
   3   7   8        0.60        0.81      0.91 o
   4   7   8       23.89       30.92      2.87 o
   5   7   8       30.58       27.39      3.85 o
   6   7   8        9.92        4.68      2.22 o
  -7   8   8       14.69       19.41      3.20 o
  -6   8   8       10.05        8.45      2.37 o
  -5   8   8       24.86       19.85      2.50 o
  -4   8   8        0.28       -0.21      1.89 o
  -3   8   8       37.68       37.76      4.45 o
  -2   8   8       13.81        5.49      4.62 o
  -1   8   8        0.23       -0.39      2.60 o
   0   8   8       18.44       16.50      3.23 o
   1   8   8       72.15       88.75      6.63 o
   2   8   8        0.84        0.57      0.91 o
   3   8   8        4.11       10.93      3.65 o
   4   8   8        2.30        1.88      1.23 o
   5   8   8        9.87       15.20      2.55 o
  -6   9   8       14.42       18.33      4.19 o
  -5   9   8       24.89       22.65      3.24 o
  -4   9   8        5.94        3.37      2.67 o
  -3   9   8        1.63        0.29      2.06 o
  -2   9   8       19.58       12.38      2.93 o
  -1   9   8       80.12       84.00      9.06 o
   0   9   8        1.04        3.75      4.28 o
   1   9   8        0.11        2.86      3.62 o
   2   9   8      114.02      117.86      7.11 o
   3   9   8      108.79      103.56      6.22 o
  -3  10   8       17.49       19.47      4.65 o
  -2  10   8        0.00        1.08      2.54 o
  -1  10   8       51.60       63.32      7.25 o
   0  10   8       13.02       14.83      4.24 o
   1  10   8       21.23       22.60      5.12 o
 -10   1   9       90.48       91.03     13.52 o
  -9   1   9        2.01        2.96      2.76 o
  -8   1   9        8.42        8.13      1.70 o
  -7   1   9      295.02      339.01      9.75 o
  -6   1   9        0.07        1.49      1.07 o
  -5   1   9        5.20        5.23      0.70 o
  -4   1   9       68.78       78.26      2.94 o
  -3   1   9      164.18      165.70      5.65 o
  -2   1   9      148.68      144.37      6.13 o
  -1   1   9       33.28       30.34      1.78 o
   0   1   9      163.06      187.71      4.89 o
   1   1   9        0.87        0.98      0.37 o
   2   1   9        7.76        8.79      0.79 o
   3   1   9       62.71       62.31      2.18 o
   4   1   9        0.30        0.01      1.27 o
   5   1   9      283.63      304.83     13.97 o
   6   1   9        4.87        5.51      1.21 o
   7   1   9       78.26       71.90      6.86 o
 -10   2   9      316.96      348.51     16.15 o
  -9   2   9        0.62        4.07      2.20 o
  -8   2   9      156.29      157.62     11.34 o
  -7   2   9       58.27       62.26      4.00 o
  -6   2   9       35.00       38.69      3.20 o
  -5   2   9        1.17        3.30      0.98 o
  -4   2   9       80.73       78.80      3.63 o
  -3   2   9       62.14       65.31      2.76 o
  -2   2   9       13.44       14.83      1.33 o
  -1   2   9      161.11      169.89      8.07 o
   0   2   9       30.33       24.23      1.88 o
   1   2   9       12.23        9.94      0.52 o
   2   2   9       44.83       43.05      2.19 o
   3   2   9       39.55       38.28      1.61 o
   4   2   9       44.02       37.88      2.58 o
   5   2   9        5.47        3.49      1.36 o
   6   2   9       21.17       31.17      2.41 o
   7   2   9       14.42       10.47      3.74 o
  -9   3   9      156.44      153.82     11.09 o
  -8   3   9       96.79       99.49      7.49 o
  -7   3   9       33.17       38.85      4.46 o
  -6   3   9      115.51      116.19      6.87 o
  -5   3   9       58.59       48.34      2.72 o
  -4   3   9      114.81      110.57      5.58 o
  -3   3   9       35.16       37.29      2.16 o
  -2   3   9        4.02        2.48      0.94 o
  -1   3   9      589.67      594.23     21.20 o
   0   3   9        9.72       10.90      1.38 o
   1   3   9       33.87       33.17      2.26 o
   2   3   9       54.25       55.16      2.82 o
   3   3   9       14.21       12.09      1.19 o
   4   3   9        5.68        7.33      1.20 o
   5   3   9       12.18        7.97      1.47 o
   6   3   9       15.57       17.86      1.81 o
   7   3   9       35.47       26.67      3.14 o
  -9   4   9       11.44       12.14      2.55 o
  -8   4   9        0.24        2.66      3.09 o
  -7   4   9       41.27       43.05      6.44 o
  -6   4   9        0.05        1.88      1.83 o
  -5   4   9        5.83        4.07      1.32 o
  -4   4   9        0.72       -1.12      1.63 o
  -3   4   9       36.22       37.31      2.54 o
  -2   4   9       67.17       75.03      3.58 o
  -1   4   9       46.65       38.60      2.83 o
   0   4   9      120.25      120.26      4.45 o
   1   4   9      346.87      354.79     15.52 o
   2   4   9       66.40       70.66      4.25 o
   3   4   9      164.43      174.34      8.61 o
   4   4   9      152.64      153.71      8.47 o
   5   4   9       41.90       40.70      2.93 o
   6   4   9      117.53      107.20      6.50 o
  -8   5   9      103.58      102.56      8.22 o
  -7   5   9       16.63       17.40      3.14 o
  -6   5   9       89.91       89.15      6.21 o
  -5   5   9       11.65       15.53      2.40 o
  -4   5   9       90.88       87.64      5.65 o
  -3   5   9       29.94       30.99      3.92 o
  -2   5   9       36.34       31.88      4.13 o
  -1   5   9        4.86        3.61      2.02 o
   0   5   9        6.10        4.15      1.75 o
   1   5   9       49.06       42.05      3.29 o
   2   5   9       27.04       23.48      2.72 o
   3   5   9       51.11       47.55      2.83 o
   4   5   9       10.07        8.88      1.37 o
   5   5   9        5.92        5.31      1.51 o
   6   5   9        6.45        5.20      1.60 o
  -8   6   9       12.37       12.76      4.07 o
  -7   6   9        0.51       -1.85      1.85 o
  -6   6   9       13.37       14.50      4.40 o
  -5   6   9       23.66       31.04      5.72 o
  -4   6   9       37.49       30.76      4.10 o
  -3   6   9       28.82       21.73      3.45 o
  -2   6   9       23.23       11.66      2.39 o
  -1   6   9       14.29       11.02      1.81 o
   0   6   9      150.87      183.61      8.22 o
   1   6   9        4.36        7.62      1.84 o
   2   6   9        4.22        2.76      1.93 o
   3   6   9       19.85       20.79      1.96 o
   4   6   9        9.00       10.54      1.49 o
   5   6   9        4.50        2.22      2.19 o
  -6   7   9        0.78        1.87      2.87 o
  -5   7   9        1.69        1.28      2.07 o
  -4   7   9       95.49       91.88      5.10 o
  -3   7   9      158.23      143.23      7.27 o
  -2   7   9      157.81      166.26      8.52 o
  -1   7   9       11.34        6.03      2.41 o
   0   7   9       13.89       12.29      4.67 o
   1   7   9        8.69       17.13      4.96 o
   2   7   9       11.91        9.85      2.49 o
   3   7   9       93.75       98.77      9.02 o
   4   7   9        0.24        0.08      1.55 o
  -5   8   9        8.75        7.16      6.06 o
  -4   8   9       23.08       18.66      5.75 o
  -3   8   9      118.37      120.66      6.29 o
  -2   8   9        3.02        0.96      1.97 o
  -1   8   9        0.20       -0.15      2.94 o
   0   8   9        1.31        0.37      2.02 o
   1   8   9        2.13        2.81      3.13 o
   2   8   9       29.65       35.78      4.14 o
  -8   0  10       15.02        4.66      3.80 o
  -7   0  10       57.24       55.82      5.32 o
  -6   0  10        5.14        3.97      2.47 o
  -5   0  10        4.16        5.04      3.34 o
  -4   0  10       24.20       18.87      3.93 o
  -3   0  10      106.16      130.69     11.85 o
  -2   0  10      396.60      446.75     21.33 o
  -1   0  10        7.90        6.92      1.55 o
   0   0  10       46.45       44.34      3.00 o
   1   0  10      176.65      190.22      8.64 o
   2   0  10       86.66       71.58      8.63 o
   3   0  10      115.80      102.15      8.97 o
   4   0  10        2.14        2.18      2.89 o
   5   0  10       65.24       77.81      9.58 o
  -8   1  10       62.17       67.41      4.57 o
  -7   1  10       32.11       28.95      3.22 o
  -6   1  10        3.29        3.83      1.27 o
  -5   1  10       15.36       13.31      5.16 o
  -4   1  10       98.13       99.34      5.50 o
  -3   1  10        0.08       -0.96      0.96 o
  -2   1  10       24.04       19.69      1.83 o
  -1   1  10       61.03       54.23      2.92 o
   0   1  10       10.83        6.98      1.78 o
   1   1  10      182.13      180.31     12.53 o
   2   1  10       58.99       55.26      3.84 o
   3   1  10        0.33        0.73      1.37 o
   4   1  10       98.38      111.79      6.31 o
   5   1  10       87.05       84.37      5.28 o
  -8   2  10      129.42      144.44     13.17 o
  -7   2  10       37.45       29.12      3.70 o
  -6   2  10       58.42       57.35      5.21 o
  -5   2  10        2.14        2.41      1.55 o
  -4   2  10       51.10       47.74      5.52 o
  -3   2  10       21.60       18.61      2.77 o
  -2   2  10       11.76       13.58      1.67 o
  -1   2  10        1.18        1.23      1.09 o
   0   2  10        0.08        0.39      1.60 o
   1   2  10       20.15       17.97      2.20 o
   2   2  10       36.70       31.20      2.42 o
   3   2  10        0.56        0.13      1.06 o
   4   2  10        0.03        1.02      1.19 o
   5   2  10       39.96       33.38      2.66 o
  -7   3  10        0.39       -0.01      3.15 o
  -6   3  10       13.54       13.14      6.22 o
  -5   3  10       35.00       41.39      5.68 o
  -4   3  10       92.47       86.98      6.20 o
  -3   3  10        7.80        6.15      1.87 o
  -2   3  10        0.00        0.75      1.39 o
  -1   3  10      264.45      269.37     13.98 o
   0   3  10      225.14      231.71     11.46 o
   1   3  10        5.75        2.79      3.69 o
   2   3  10      123.59      116.30     10.36 o
   3   3  10        0.01        0.00      1.04 o
   4   3  10       13.86       10.88      1.97 o
  -7   4  10       44.70       42.22      5.33 o
  -6   4  10       17.23       24.64      4.83 o
  -5   4  10        2.56        4.56      2.24 o
  -4   4  10        4.56        3.30      1.98 o
  -3   4  10        0.20        1.63      2.23 o
  -2   4  10       42.39       41.96      6.44 o
  -1   4  10        0.00        0.83      2.26 o
   0   4  10       37.11       24.02      3.90 o
   1   4  10       51.34       60.93      4.79 o
   2   4  10       17.15       18.44      2.84 o
   3   4  10        0.14       -1.88      2.19 o
   4   4  10       80.55       79.44      4.03 o
  -6   5  10       17.19       20.17      2.94 o
  -5   5  10        8.19        7.78      3.29 o
  -4   5  10       19.92       28.18      3.50 o
  -3   5  10       19.07       20.21      3.56 o
  -2   5  10        2.16        1.20      2.50 o
  -1   5  10       48.98       56.74      5.09 o
   0   5  10       17.87       17.48      2.70 o
   1   5  10        2.75        1.81      2.38 o
   2   5  10        0.15        1.86      2.97 o
   3   5  10        3.31        5.23      2.05 o
  -5   6  10       43.53       26.27      3.79 o
  -4   6  10      158.51      128.52     10.12 o
  -3   6  10      365.74      370.61     21.12 o
  -2   6  10       23.30       18.08      2.83 o
  -1   6  10       83.14       85.57      9.97 o
   0   6  10        0.00        2.03      2.53 o
   1   6  10        0.91        0.70      2.47 o
   2   6  10       77.92       84.03      7.00 o
  -5   1  11       74.89       70.38      9.88 o
  -4   1  11        5.86       13.84      4.11 o
  -3   1  11        2.24        9.49      3.53 o
  -2   1  11        1.45       -1.00      1.00 o
  -1   1  11      114.66      111.68      8.20 o
   0   1  11      115.52      128.15      6.20 o
   1   1  11       47.13       40.24      4.71 o
   2   1  11        5.17        5.38      1.75 o
  -5   2  11       79.30       73.58      4.64 o
  -4   2  11        2.43        2.40      2.37 o
  -3   2  11      124.48      123.71      6.96 o
  -2   2  11       27.14       22.34      2.91 o
  -1   2  11       40.57       30.81      4.78 o
   0   2  11        5.26       12.15      3.70 o
   1   2  11       36.84       32.09      2.88 o
  -4   3  11      187.39      223.40     10.21 o
  -3   3  11        5.55        1.67      1.63 o
  -2   3  11       42.60       46.29      4.75 o
  -1   3  11       21.60       20.69      2.36 o
   0   3  11      157.57      163.30      9.30 o
 
